# Supplementary material for: Remote epitaxy of single-crystal rhombohedral WS2 bilayers
Source: Nat Commun. 2024 May 16;15:4130. doi: 10.1038/s41467-024-48522-8 (PMC11099013; doi:10.1038/s41467-024-48522-8)
Supplement: Supplementary file 3 — Source Data [file 41467_2024_48522_MOESM3_ESM.xlsx]

## Sheet: 1b
L	∆μ=0.03	∆μ=0.06	∆μ=0.09	∆μ=0
0.9531	2.54885	1.79885	1.04885	3.29885
1.2708	3.77216	2.66216	1.55216	4.88216
1.5885	4.45558	2.92558	1.39558	5.98558
1.9062	4.59912	2.58912	0.57912	6.60912
2.2239	4.20277	1.65277	-0.89723	6.75277
2.5416	3.26653	0.11653	-3.03347	6.41653
2.8593	1.79042	-2.01958	-5.82958	5.60042
3.177	-0.22559	-4.75559	-9.28559	4.30441
3.4947	-2.78148	-8.09148	-13.4015	2.52852
3.8124	-5.87726	-12.0273	-18.1773	0.27274

## Sheet: 1c
WS2/C-Al2O3	-4.93
WS2/WS2	-3.26
WS2/a-Al2O3	-2.2

## Sheet: 1g
distance	height
0	1.39268
0.04425	1.21887
0.0885	1.46512
0.13276	1.22993
0.17701	1.1242
0.22126	1.43746
0.26551	1.43263
0.30977	1.42102
0.35402	1.31758
0.39827	1.29048
0.44252	1.34138
0.48678	1.35353
0.53103	1.44618
0.57528	1.4665
0.61953	1.35105
0.66378	1.31721
0.70804	1.44192
0.75229	1.28472
0.79654	1.50307
0.84079	1.47357
0.88505	1.37359
0.9293	1.40017
0.97355	1.26761
1.0178	1.34534
1.06205	1.33543
1.10631	1.30647
1.15056	1.43085
1.19481	1.51708
1.23906	1.39924
1.28332	1.56875
1.32757	1.44239
1.37182	1.65286
1.41607	1.68886
1.46033	1.67242
1.50458	1.47106
1.54883	1.44545
1.59308	1.47745
1.63733	1.61306
1.68159	1.50345
1.72584	1.75928
1.77009	1.64731
1.81434	1.63525
1.8586	1.53325
1.90285	1.33027
1.9471	1.43063
1.99135	1.51716
2.03561	1.32949
2.07986	1.47738
2.12411	1.33644
2.16836	1.46277
2.21261	1.47063
2.25687	1.36705
2.30112	1.36335
2.34537	1.49956
2.38962	1.36839
2.43388	1.56558
2.47813	1.35756
2.52238	1.32126
2.56663	1.34064
2.61089	1.34507
2.65514	1.3475
2.69939	1.42074
2.74364	1.35592
2.78789	1.4299
2.83215	1.35248
2.8764	1.33104
2.92065	1.52369
2.9649	1.57864
3.00916	1.55385
3.05341	1.45921
3.09766	1.46034
3.14191	1.50605
3.18616	1.46778
3.23042	1.50338
3.27467	1.47065
3.31892	1.53871
3.36317	1.7976
3.40743	1.6338
3.45168	1.74224
3.49593	1.65352
3.54018	1.67952
3.58444	2.22096
3.62869	2.3673
3.67294	2.23784
3.71719	2.58958
3.76144	2.86742
3.8057	2.75635
3.84995	2.77168
3.8942	2.83965
3.93845	2.87856
3.98271	2.79108
4.02696	2.74246
4.07121	2.92353
4.11546	2.76023
4.15972	2.80585
4.20397	2.99808
4.24822	2.7843
4.29247	2.73852
4.33672	2.66131
4.38098	2.87847
4.42523	2.77692
4.46948	2.76719
4.51373	2.75362
4.55799	2.79419
4.60224	2.74022
4.64649	2.61134
4.69074	2.74195
4.73499	2.86403
4.77925	2.93332
4.8235	2.92296
4.86775	2.90931
4.912	2.97112
4.95626	2.97619
5.00051	2.83761
5.04476	2.70591
5.08901	2.80215
5.13327	2.94747
5.17752	2.79185
5.22177	2.57054
5.26602	2.61473
5.31027	2.69817
5.35453	2.78291
5.39878	2.75018
5.44303	2.85553
5.48728	2.76123
5.53154	2.87657
5.57579	2.74034
5.62004	2.83184
5.66429	2.82844
5.70855	2.91597
5.7528	2.93832
5.79705	2.82957
5.8413	2.82448
5.88555	2.78755
5.92981	2.52422
5.97406	2.69115
6.01831	2.819
6.06256	2.68829
6.10682	2.75273
6.15107	2.66662
6.19532	2.28333
6.23957	2.04671
6.28382	2.07226
6.32808	2.09101
6.37233	1.99973
6.41658	2.05677
6.46083	1.79678
6.50509	1.63251
6.54934	1.54003
6.59359	1.46287
6.63784	1.46325
6.6821	1.47288
6.72635	1.47373
6.7706	1.39998
6.81485	1.46206
6.8591	1.28653
6.90336	1.2899
6.94761	1.38695
6.99186	1.41324
7.03611	1.22325
7.08037	1.32318
7.12462	1.41007
7.16887	1.32198
7.21312	1.34266
7.25738	1.22358
7.30163	1.45676
7.34588	1.32478
7.39013	1.2455
7.43438	1.227
7.47864	1.37861
7.52289	1.33669
7.56714	1.27918
7.61139	1.35286
7.65565	1.40461
7.6999	1.42137
7.74415	1.49018
7.7884	1.38774
7.83265	1.50812
7.87691	1.49605
7.92116	1.36077
7.96541	1.4476
8.00966	1.28605
8.05392	1.43923
8.09817	1.30531
8.14242	1.37815
8.18667	1.36395
8.23093	1.29282
8.27518	1.35846
8.31943	1.50094
8.36368	1.31972
8.40793	1.43619
8.45219	1.41784
8.49644	1.54142
8.54069	1.21345
8.58494	1.18235
8.6292	1.26105
8.67345	1.2235
8.7177	1.38242
8.76195	1.40466
8.80621	1.29252
8.85046	1.35588
8.89471	1.5497
8.93896	1.39889
8.98321	1.34522
9.02747	1.24151
9.07172	1.19464
9.11597	1.22648
9.16022	1.2215
9.20448	1.15099
9.24873	1.15994
9.29298	1.3187
9.33723	1.48049
9.38148	1.39938
9.42574	1.47926
9.46999	1.21106
9.51424	1.11896
9.55849	1.38555

## Sheet: 2c
θ	R-WS2	H-WS2
-60	-8.30081	-8.38438
-50	-7.71177	-8.02114
-40	-7.54743	-7.66864
-30	-7.37481	-7.58408
-20	-7.64233	-7.77607
-10	-7.27113	-7.37893
0	-8.30081	-8.38438
10	-7.71177	-8.02114
20	-7.54743	-7.66864
30	-7.37481	-7.58408
40	-7.64233	-7.77607
50	-7.27113	-7.37893
60	-8.30081	-8.38438

## Sheet: 2d
R0-WS2	-7.83466
R60-WS2	-6.98564
H0-WS2	-6.47403
H60-WS2	-6.06727

## Sheet: 3b
energy	2L R-WS2		energy	1L WS2		energy	2L H-WS2
2.67346	557.44		2.67346	556.88		2.67346	557.96
2.67298	556.68		2.67298	557.4		2.67298	557.04
2.6725	557.44		2.6725	556.88		2.6725	557.48
2.67202	556.32		2.67202	557.16		2.67202	557
2.67154	556.88		2.67154	557.8		2.67154	557.56
2.67106	557.04		2.67106	557.16		2.67106	556.48
2.67058	557.04		2.67058	556.44		2.67058	557.12
2.6701	556.76		2.6701	556.76		2.6701	557.36
2.66962	557.28		2.66962	557.36		2.66962	557.48
2.66914	556.68		2.66914	556.88		2.66914	556.68
2.66866	556.92		2.66866	557.52		2.66866	558.24
2.66818	557.08		2.66818	557.2		2.66818	557.32
2.6677	556.44		2.6677	557.28		2.6677	556.52
2.66722	557.28		2.66722	556.8		2.66722	556.88
2.66674	556.96		2.66674	555.68		2.66674	557.16
2.66626	557.68		2.66626	557.12		2.66626	557.36
2.66578	556.92		2.66578	557.4		2.66578	557.52
2.66531	556.92		2.66531	556.88		2.66531	556.88
2.66483	556.52		2.66483	557.08		2.66483	557.28
2.66435	556.84		2.66435	557.28		2.66435	557.36
2.66387	556.36		2.66387	557.24		2.66387	557.04
2.6634	557.6		2.6634	557.28		2.6634	557.56
2.66292	556.72		2.66292	557		2.66292	556.92
2.66244	556.72		2.66244	556.8		2.66244	556.72
2.66196	557.04		2.66196	556.88		2.66196	556.36
2.66149	557.36		2.66149	556.72		2.66149	557.32
2.66101	557.48		2.66101	557.4		2.66101	557.04
2.66053	557.2		2.66053	556.36		2.66053	556.64
2.66006	556.56		2.66006	558		2.66006	556.92
2.65958	556.52		2.65958	557.44		2.65958	557.4
2.65911	556.88		2.65911	557.52		2.65911	557.08
2.65863	556.96		2.65863	556.8		2.65863	557.08
2.65816	556.76		2.65816	557.12		2.65816	557.08
2.65768	557.8		2.65768	557.2		2.65768	557.68
2.6572	556.64		2.6572	556.92		2.6572	558.28
2.65673	557.32		2.65673	557.48		2.65673	556.92
2.65626	556.68		2.65626	557.32		2.65626	557.24
2.65578	556.76		2.65578	557.08		2.65578	556.92
2.65531	556.96		2.65531	557.68		2.65531	557.04
2.65483	556.56		2.65483	556.88		2.65483	557.76
2.65436	556.72		2.65436	556.52		2.65436	557.36
2.65388	557.4		2.65388	557.68		2.65388	556.64
2.65341	556.84		2.65341	557.32		2.65341	557.16
2.65294	556.84		2.65294	557.24		2.65294	556.88
2.65246	557.44		2.65246	556.68		2.65246	557.48
2.65199	557.68		2.65199	557.24		2.65199	557.64
2.65152	556.92		2.65152	557.16		2.65152	557.28
2.65105	556.64		2.65105	556.72		2.65105	556.88
2.65057	556.2		2.65057	557.76		2.65057	556.96
2.6501	556.6		2.6501	557.32		2.6501	557
2.64963	556.68		2.64963	556.76		2.64963	556.84
2.64916	556.72		2.64916	556.72		2.64916	556.52
2.64868	557.36		2.64868	556.8		2.64868	557.36
2.64821	556.24		2.64821	556.24		2.64821	557.4
2.64774	556.84		2.64774	556.88		2.64774	557.08
2.64727	556.76		2.64727	557.48		2.64727	557
2.6468	556.52		2.6468	557.4		2.6468	557.08
2.64633	556.6		2.64633	557		2.64633	557.2
2.64586	556.32		2.64586	557.28		2.64586	557.76
2.64539	557.8		2.64539	556.76		2.64539	556.24
2.64492	556.72		2.64492	556.64		2.64492	556.64
2.64445	556.88		2.64445	557.4		2.64445	556.64
2.64398	556.76		2.64398	556.8		2.64398	556.68
2.64351	556.76		2.64351	557.04		2.64351	556.76
2.64304	557.6		2.64304	556.48		2.64304	556.8
2.64257	557		2.64257	557.36		2.64257	556.72
2.6421	557.04		2.6421	556.64		2.6421	557.36
2.64163	556.48		2.64163	557.12		2.64163	556.32
2.64116	557.36		2.64116	556.6		2.64116	557.32
2.64069	556.76		2.64069	556.64		2.64069	557.64
2.64022	556.84		2.64022	556.64		2.64022	556.4
2.63975	556.16		2.63975	557.84		2.63975	557.4
2.63929	556.64		2.63929	557.32		2.63929	556.52
2.63882	556.4		2.63882	557.32		2.63882	557.32
2.63835	556.8		2.63835	557.08		2.63835	557.6
2.63788	556.52		2.63788	556.68		2.63788	556.68
2.63741	556.36		2.63741	557		2.63741	556.8
2.63695	557.28		2.63695	556.68		2.63695	556.48
2.63648	556.8		2.63648	557.24		2.63648	556.68
2.63601	556.72		2.63601	557.08		2.63601	556.88
2.63555	556.44		2.63555	556.8		2.63555	556.92
2.63508	557.08		2.63508	557.08		2.63508	556.44
2.63461	557		2.63461	556.8		2.63461	556.8
2.63415	556.96		2.63415	556.76		2.63415	556.96
2.63368	556.52		2.63368	556.52		2.63368	556.36
2.63321	557		2.63321	556.2		2.63321	556.88
2.63275	556.76		2.63275	556.84		2.63275	556.84
2.63228	556.48		2.63228	556.72		2.63228	556.4
2.63182	556.68		2.63182	555.72		2.63182	556.96
2.63135	556.84		2.63135	556.88		2.63135	556.68
2.63089	556.56		2.63089	555.88		2.63089	556.64
2.63042	556.6		2.63042	557.64		2.63042	556.8
2.62996	556.16		2.62996	557.32		2.62996	556.08
2.62949	557.44		2.62949	556.96		2.62949	557.76
2.62903	557.04		2.62903	557.48		2.62903	556.6
2.62857	557.08		2.62857	555.76		2.62857	556.76
2.6281	556.8		2.6281	556.76		2.6281	556.4
2.62764	557.36		2.62764	556.52		2.62764	557.04
2.62717	556.96		2.62717	557.8		2.62717	556.76
2.62671	557.32		2.62671	556.76		2.62671	556.52
2.62625	556.76		2.62625	556.72		2.62625	556.8
2.62578	558.04		2.62578	557.16		2.62578	556.24
2.62532	557.2		2.62532	556.92		2.62532	556.56
2.62486	556.96		2.62486	556.68		2.62486	557.72
2.6244	557		2.6244	557		2.6244	557.36
2.62393	556.2		2.62393	556.44		2.62393	557.24
2.62347	557.32		2.62347	556.6		2.62347	557.76
2.62301	557		2.62301	557.32		2.62301	556.92
2.62255	556.72		2.62255	556.68		2.62255	556.36
2.62209	557.16		2.62209	557.24		2.62209	556.6
2.62162	556.64		2.62162	556.64		2.62162	556.6
2.62116	557.4		2.62116	556.2		2.62116	556.52
2.6207	556.88		2.6207	557.96		2.6207	557.2
2.62024	556.32		2.62024	556.68		2.62024	556.48
2.61978	556.72		2.61978	556.52		2.61978	556.88
2.61932	556.72		2.61932	557.16		2.61932	557.48
2.61886	556.8		2.61886	556.08		2.61886	556.84
2.6184	556.68		2.6184	557.24		2.6184	557
2.61794	556.8		2.61794	557		2.61794	556.92
2.61748	557		2.61748	556.68		2.61748	557.8
2.61702	556.28		2.61702	557.2		2.61702	556.4
2.61656	557.32		2.61656	556.68		2.61656	556.2
2.6161	556.52		2.6161	557.16		2.6161	556.72
2.61564	556.6		2.61564	556.88		2.61564	556.88
2.61518	556.68		2.61518	556.8		2.61518	556.56
2.61472	557.16		2.61472	557.2		2.61472	556.96
2.61426	556.32		2.61426	555.92		2.61426	557
2.6138	556.12		2.6138	556.44		2.6138	556.4
2.61335	556.68		2.61335	556.8		2.61335	557.32
2.61289	556.32		2.61289	556.24		2.61289	556.44
2.61243	556.56		2.61243	556.6		2.61243	556.36
2.61197	556.64		2.61197	556.72		2.61197	556.36
2.61151	557.2		2.61151	555.88		2.61151	556.04
2.61106	556.84		2.61106	557.16		2.61106	556.56
2.6106	557.24		2.6106	557.16		2.6106	556.84
2.61014	556.48		2.61014	556.84		2.61014	556.16
2.60968	557.12		2.60968	557.08		2.60968	557.24
2.60923	556.92		2.60923	556.72		2.60923	555.84
2.60877	556.4		2.60877	556.44		2.60877	557.36
2.60831	556.36		2.60831	557.04		2.60831	556.88
2.60786	556.96		2.60786	556.44		2.60786	556.48
2.6074	556.88		2.6074	556.4		2.6074	556.32
2.60695	556.44		2.60695	557		2.60695	556.88
2.60649	556.36		2.60649	557		2.60649	556.96
2.60603	557.76		2.60603	556.8		2.60603	557.04
2.60558	556.04		2.60558	556.32		2.60558	556.68
2.60512	557		2.60512	556.92		2.60512	556.44
2.60467	556.32		2.60467	556.48		2.60467	556.84
2.60421	557		2.60421	556.48		2.60421	556.64
2.60376	556.48		2.60376	556.92		2.60376	555.92
2.6033	557.88		2.6033	556.56		2.6033	556.8
2.60285	557.4		2.60285	557		2.60285	557.08
2.60239	556.56		2.60239	557.12		2.60239	556.12
2.60194	555.92		2.60194	557.68		2.60194	556.2
2.60149	555.72		2.60149	555.96		2.60149	557
2.60103	557.24		2.60103	556.84		2.60103	556.8
2.60058	556.6		2.60058	555.76		2.60058	556.4
2.60013	556.6		2.60013	556.96		2.60013	557.24
2.59967	556.52		2.59967	556.04		2.59967	557.24
2.59922	556.56		2.59922	557.28		2.59922	556.76
2.59877	557.12		2.59877	557.16		2.59877	555.44
2.59831	556.68		2.59831	556.6		2.59831	556.6
2.59786	557.04		2.59786	556.48		2.59786	556.56
2.59741	556.28		2.59741	557.36		2.59741	556.6
2.59696	556.08		2.59696	557.28		2.59696	556.44
2.5965	557		2.5965	556.76		2.5965	556.96
2.59605	556.12		2.59605	556.84		2.59605	556.2
2.5956	556.64		2.5956	556.76		2.5956	556.12
2.59515	556.72		2.59515	556.56		2.59515	556.88
2.5947	556.8		2.5947	556.64		2.5947	556.88
2.59425	556.68		2.59425	556.72		2.59425	556.32
2.5938	556.96		2.5938	557		2.5938	555.32
2.59334	556.2		2.59334	556.52		2.59334	556.48
2.59289	557.36		2.59289	556.44		2.59289	556.88
2.59244	556.52		2.59244	556.84		2.59244	556.84
2.59199	556.2		2.59199	556.88		2.59199	556.36
2.59154	556.16		2.59154	556.64		2.59154	557.24
2.59109	556.8		2.59109	556.64		2.59109	556.36
2.59064	557.08		2.59064	556.88		2.59064	556.12
2.59019	556.68		2.59019	556.16		2.59019	556.88
2.58974	556.6		2.58974	556.48		2.58974	556.12
2.58929	556.32		2.58929	557.08		2.58929	556.4
2.58884	556.96		2.58884	556.72		2.58884	556.56
2.58839	557.4		2.58839	556.32		2.58839	556.8
2.58795	556.68		2.58795	556.52		2.58795	555.68
2.5875	556.8		2.5875	557.24		2.5875	556.56
2.58705	556.48		2.58705	556.64		2.58705	557.16
2.5866	556.48		2.5866	556.56		2.5866	556.72
2.58615	556.8		2.58615	556.72		2.58615	557.12
2.5857	557.28		2.5857	555.96		2.5857	556.56
2.58526	556.64		2.58526	557.08		2.58526	556.72
2.58481	557		2.58481	556.72		2.58481	557.32
2.58436	556.72		2.58436	556.68		2.58436	555.92
2.58391	557.6		2.58391	556.52		2.58391	556.44
2.58347	556.6		2.58347	556.28		2.58347	556.76
2.58302	555.96		2.58302	556.96		2.58302	556.84
2.58257	556.76		2.58257	556.44		2.58257	556.72
2.58213	556.6		2.58213	557.24		2.58213	556.52
2.58168	556.44		2.58168	556.52		2.58168	557.68
2.58123	556.64		2.58123	556.16		2.58123	556.08
2.58079	556.6		2.58079	556.76		2.58079	556.28
2.58034	556.36		2.58034	557.16		2.58034	556.96
2.57989	556.52		2.57989	556.56		2.57989	556.52
2.57945	557.4		2.57945	556.96		2.57945	556.64
2.579	556.72		2.579	556.68		2.579	557.12
2.57856	556.44		2.57856	556.44		2.57856	556.52
2.57811	556.56		2.57811	556.08		2.57811	557.16
2.57767	556.88		2.57767	555.8		2.57767	556.04
2.57722	557.48		2.57722	556.8		2.57722	556.56
2.57678	556.88		2.57678	556.4		2.57678	557.04
2.57633	556.76		2.57633	556.04		2.57633	557.28
2.57589	556.52		2.57589	556.68		2.57589	556.64
2.57544	556.48		2.57544	556.16		2.57544	557
2.575	557.04		2.575	556.44		2.575	556.76
2.57456	556.76		2.57456	557.48		2.57456	556.84
2.57411	556.52		2.57411	556.6		2.57411	556.92
2.57367	556.4		2.57367	556.88		2.57367	556.56
2.57323	556.96		2.57323	557.28		2.57323	556.84
2.57278	556.2		2.57278	557.32		2.57278	556.88
2.57234	556.96		2.57234	556.88		2.57234	556.52
2.5719	556.48		2.5719	556.56		2.5719	556.24
2.57145	556.6		2.57145	556.32		2.57145	557.2
2.57101	557.24		2.57101	556.56		2.57101	557.24
2.57057	556.6		2.57057	556.6		2.57057	556.56
2.57013	556.72		2.57013	556.44		2.57013	556.16
2.56968	555.96		2.56968	556		2.56968	557
2.56924	556.76		2.56924	556.28		2.56924	556.4
2.5688	555.48		2.5688	557.2		2.5688	556.64
2.56836	556.52		2.56836	555.96		2.56836	556.44
2.56792	556.88		2.56792	556.52		2.56792	556.64
2.56748	556.8		2.56748	556.88		2.56748	556.4
2.56703	556.76		2.56703	557.2		2.56703	557.08
2.56659	556.48		2.56659	557.12		2.56659	556.76
2.56615	557.24		2.56615	556.56		2.56615	556.92
2.56571	556.24		2.56571	556.04		2.56571	556.84
2.56527	556.64		2.56527	556.88		2.56527	557.2
2.56483	556.24		2.56483	556.48		2.56483	556.12
2.56439	556.48		2.56439	556.4		2.56439	557.04
2.56395	556.8		2.56395	556.12		2.56395	556.72
2.56351	556.4		2.56351	557.08		2.56351	557
2.56307	557.04		2.56307	556.2		2.56307	556.72
2.56263	557.72		2.56263	557.24		2.56263	556.44
2.56219	556.52		2.56219	556.64		2.56219	556.88
2.56175	557.16		2.56175	557.2		2.56175	557
2.56131	556.8		2.56131	557		2.56131	556.12
2.56087	557.08		2.56087	556.28		2.56087	556.28
2.56044	556.12		2.56044	557.08		2.56044	556.84
2.56	556.56		2.56	556.48		2.56	555.96
2.55956	557.2		2.55956	557.04		2.55956	556.28
2.55912	557		2.55912	557.52		2.55912	557.48
2.55868	556.68		2.55868	557.08		2.55868	556.4
2.55824	557.32		2.55824	556.52		2.55824	556.36
2.55781	556.6		2.55781	557.88		2.55781	556.48
2.55737	557.4		2.55737	556.92		2.55737	556.56
2.55693	555.92		2.55693	556.36		2.55693	556.2
2.55649	557.2		2.55649	557.48		2.55649	557.2
2.55606	557.2		2.55606	556.32		2.55606	556.88
2.55562	557.08		2.55562	556.4		2.55562	556.08
2.55518	556.8		2.55518	556.36		2.55518	556.52
2.55475	556.76		2.55475	556.04		2.55475	556.08
2.55431	556.68		2.55431	556.52		2.55431	557.12
2.55387	557.24		2.55387	556.28		2.55387	556.96
2.55344	557.16		2.55344	556.24		2.55344	556.32
2.553	556.72		2.553	556.4		2.553	555.88
2.55257	557.2		2.55257	556.56		2.55257	556.84
2.55213	556.48		2.55213	556.76		2.55213	556.44
2.55169	556.92		2.55169	556.52		2.55169	555.68
2.55126	556.32		2.55126	556.72		2.55126	555.6
2.55082	557.4		2.55082	557.08		2.55082	556.84
2.55039	556.28		2.55039	555.36		2.55039	557.08
2.54995	556.36		2.54995	556.16		2.54995	555.84
2.54952	556.44		2.54952	556.8		2.54952	556.72
2.54909	556.84		2.54909	556.6		2.54909	556.96
2.54865	556.36		2.54865	556.92		2.54865	556.88
2.54822	555.92		2.54822	556.48		2.54822	556.84
2.54778	556.76		2.54778	557.08		2.54778	557
2.54735	556		2.54735	556.64		2.54735	556.64
2.54691	557.2		2.54691	556.44		2.54691	556.56
2.54648	556.04		2.54648	556.6		2.54648	556.04
2.54605	557.04		2.54605	556.8		2.54605	556.28
2.54561	556.44		2.54561	556.8		2.54561	556.96
2.54518	556.4		2.54518	556.76		2.54518	556.56
2.54475	556.96		2.54475	556.12		2.54475	556.92
2.54432	556.76		2.54432	556.84		2.54432	556.16
2.54388	556.4		2.54388	556.72		2.54388	556.6
2.54345	557		2.54345	557.04		2.54345	556.48
2.54302	556.6		2.54302	556.36		2.54302	556.48
2.54259	556.72		2.54259	557.16		2.54259	557.56
2.54215	556.28		2.54215	556.44		2.54215	556.32
2.54172	556.8		2.54172	556.8		2.54172	556.64
2.54129	556.76		2.54129	556.44		2.54129	556.52
2.54086	556.76		2.54086	556.68		2.54086	556.04
2.54043	556.92		2.54043	556.8		2.54043	556.56
2.54	556.76		2.54	556.8		2.54	556.16
2.53956	557.2		2.53956	556.28		2.53956	557.4
2.53913	557.16		2.53913	556.72		2.53913	556.72
2.5387	557.24		2.5387	556.68		2.5387	556.52
2.53827	555.32		2.53827	557.16		2.53827	556.96
2.53784	556.2		2.53784	556.44		2.53784	556.84
2.53741	556.56		2.53741	556.72		2.53741	555.52
2.53698	555.64		2.53698	556.44		2.53698	556.44
2.53655	555.8		2.53655	557.16		2.53655	556.48
2.53612	556.8		2.53612	556.76		2.53612	556.52
2.53569	557		2.53569	556.56		2.53569	556.88
2.53526	556.6		2.53526	556.6		2.53526	556.56
2.53483	556.88		2.53483	556.2		2.53483	557.04
2.5344	556.6		2.5344	556.04		2.5344	556.92
2.53397	556.64		2.53397	555.8		2.53397	556.4
2.53355	556.36		2.53355	556.72		2.53355	556.68
2.53312	556.76		2.53312	556.28		2.53312	555.96
2.53269	556.84		2.53269	557.52		2.53269	556.44
2.53226	557.48		2.53226	556.76		2.53226	556.32
2.53183	557.28		2.53183	556		2.53183	556
2.5314	557.4		2.5314	557.04		2.5314	557.2
2.53098	556.44		2.53098	556.64		2.53098	555.96
2.53055	556.4		2.53055	557		2.53055	556.56
2.53012	556.84		2.53012	556.64		2.53012	556.72
2.52969	557.32		2.52969	556.4		2.52969	556.88
2.52927	556.6		2.52927	556.96		2.52927	556.4
2.52884	556.56		2.52884	556.92		2.52884	556.28
2.52841	556.6		2.52841	556.48		2.52841	556.64
2.52798	556.6		2.52798	556.56		2.52798	556.16
2.52756	557.4		2.52756	556		2.52756	556.96
2.52713	556.24		2.52713	556.72		2.52713	556.8
2.5267	556.76		2.5267	556.2		2.5267	556.32
2.52628	557.4		2.52628	556.76		2.52628	555.92
2.52585	556.44		2.52585	556.68		2.52585	556.48
2.52543	557.44		2.52543	556.6		2.52543	557.04
2.525	556.16		2.525	556.64		2.525	556.92
2.52457	556.12		2.52457	556.04		2.52457	556.16
2.52415	556.72		2.52415	556.56		2.52415	556.68
2.52372	557.08		2.52372	556.8		2.52372	556.28
2.5233	557		2.5233	556.56		2.5233	556.4
2.52287	557		2.52287	557.32		2.52287	556.8
2.52245	556.68		2.52245	556.84		2.52245	557.04
2.52202	557.28		2.52202	555.64		2.52202	556.68
2.5216	556.04		2.5216	556.8		2.5216	555.88
2.52118	557.24		2.52118	556.44		2.52118	556.24
2.52075	557.24		2.52075	557		2.52075	557.12
2.52033	557.08		2.52033	556.64		2.52033	557.08
2.5199	556.8		2.5199	556.32		2.5199	557.12
2.51948	557.04		2.51948	556.4		2.51948	557.56
2.51906	556.2		2.51906	556.88		2.51906	556.52
2.51863	556.92		2.51863	556.6		2.51863	556.64
2.51821	556.8		2.51821	556.92		2.51821	557.28
2.51779	556.6		2.51779	556.6		2.51779	556.52
2.51736	557.04		2.51736	556.76		2.51736	556.08
2.51694	556.84		2.51694	556.04		2.51694	556.4
2.51652	556.4		2.51652	556.72		2.51652	555.4
2.51609	557.64		2.51609	556.64		2.51609	556.76
2.51567	556.4		2.51567	556.28		2.51567	555.8
2.51525	556.24		2.51525	556.56		2.51525	557.24
2.51483	556.72		2.51483	557.16		2.51483	556.84
2.51441	556.52		2.51441	557		2.51441	556.8
2.51398	556.64		2.51398	556.04		2.51398	556.72
2.51356	556.36		2.51356	556.68		2.51356	556.64
2.51314	556.56		2.51314	557.08		2.51314	556.8
2.51272	557.04		2.51272	556.44		2.51272	557.08
2.5123	556.48		2.5123	557.04		2.5123	556.44
2.51188	556.44		2.51188	556.84		2.51188	556.84
2.51146	556.12		2.51146	556.88		2.51146	556.48
2.51104	556.56		2.51104	557.12		2.51104	556.88
2.51061	556.72		2.51061	557.36		2.51061	556.8
2.51019	556.8		2.51019	556.8		2.51019	556.4
2.50977	557.36		2.50977	556.04		2.50977	557.08
2.50935	556.72		2.50935	556.92		2.50935	555.84
2.50893	556.68		2.50893	555.96		2.50893	556.68
2.50851	556.72		2.50851	555.84		2.50851	556.32
2.50809	557.52		2.50809	556.84		2.50809	556.92
2.50767	555.96		2.50767	555.88		2.50767	556.72
2.50725	556.96		2.50725	556.48		2.50725	557.08
2.50684	556.76		2.50684	556.56		2.50684	557.04
2.50642	557.2		2.50642	557.44		2.50642	556.36
2.506	556.72		2.506	555.68		2.506	556.32
2.50558	556.64		2.50558	556.4		2.50558	557.48
2.50516	556.48		2.50516	555.48		2.50516	556.52
2.50474	556.36		2.50474	556.88		2.50474	557.24
2.50432	557.32		2.50432	556.08		2.50432	556.56
2.50391	556.4		2.50391	557.16		2.50391	556.2
2.50349	557.12		2.50349	557.16		2.50349	556.6
2.50307	557.2		2.50307	556.56		2.50307	556.16
2.50265	557.4		2.50265	556.84		2.50265	557
2.50223	557.92		2.50223	556.96		2.50223	556.4
2.50182	556.84		2.50182	556.4		2.50182	556.04
2.5014	556.56		2.5014	556.84		2.5014	556.48
2.50098	556.92		2.50098	557.28		2.50098	556.84
2.50056	557.2		2.50056	556.56		2.50056	556.52
2.50015	556.8		2.50015	555.84		2.50015	556.76
2.49973	557.16		2.49973	556.68		2.49973	556.48
2.49931	556.44		2.49931	556.6		2.49931	556
2.4989	556.6		2.4989	556.92		2.4989	556.8
2.49848	556.12		2.49848	557.4		2.49848	556.84
2.49807	557.04		2.49807	557.16		2.49807	557.04
2.49765	557.24		2.49765	556.88		2.49765	557.16
2.49723	556.48		2.49723	556.56		2.49723	556.76
2.49682	556.68		2.49682	557.2		2.49682	555.96
2.4964	556.36		2.4964	556.72		2.4964	556.44
2.49599	556.76		2.49599	556.56		2.49599	556.32
2.49557	556.92		2.49557	556.56		2.49557	556.48
2.49516	557.4		2.49516	556.2		2.49516	556.48
2.49474	556.12		2.49474	556.88		2.49474	556.88
2.49433	556.24		2.49433	556.44		2.49433	556.84
2.49391	557.52		2.49391	556.04		2.49391	556.64
2.4935	556.52		2.4935	556.84		2.4935	556.16
2.49308	556.68		2.49308	556.36		2.49308	556.8
2.49267	557.28		2.49267	556.48		2.49267	555.96
2.49226	556.36		2.49226	556.56		2.49226	557
2.49184	557.68		2.49184	556.48		2.49184	556.56
2.49143	556.76		2.49143	557.12		2.49143	556.92
2.49101	557.16		2.49101	556.16		2.49101	556.56
2.4906	556.36		2.4906	556.2		2.4906	556.04
2.49019	556.72		2.49019	556.88		2.49019	557.32
2.48978	557.28		2.48978	557.52		2.48978	556.76
2.48936	557.16		2.48936	557.64		2.48936	557.12
2.48895	557.28		2.48895	556.56		2.48895	557
2.48854	556.84		2.48854	556.76		2.48854	556.44
2.48812	557.12		2.48812	556.44		2.48812	557.2
2.48771	557.12		2.48771	557.32		2.48771	557.28
2.4873	556.44		2.4873	556.4		2.4873	555.96
2.48689	556.4		2.48689	556.96		2.48689	555.92
2.48648	557.2		2.48648	556.12		2.48648	556.04
2.48606	556.68		2.48606	556.56		2.48606	557.68
2.48565	556.8		2.48565	557.08		2.48565	556.04
2.48524	556.56		2.48524	556.76		2.48524	556.76
2.48483	556.88		2.48483	557.04		2.48483	556.96
2.48442	556.12		2.48442	555.92		2.48442	557.16
2.48401	557.4		2.48401	556.4		2.48401	556.32
2.4836	556.96		2.4836	556.48		2.4836	556.72
2.48318	556.8		2.48318	556.32		2.48318	556.2
2.48277	556.76		2.48277	557		2.48277	556.76
2.48236	557.64		2.48236	556.88		2.48236	556.8
2.48195	557.2		2.48195	556.6		2.48195	555.64
2.48154	556.48		2.48154	556.88		2.48154	556.32
2.48113	557.16		2.48113	557.44		2.48113	556.8
2.48072	556.76		2.48072	556.32		2.48072	556.64
2.48031	556.6		2.48031	556.24		2.48031	557.2
2.4799	556.88		2.4799	557.2		2.4799	556.76
2.47949	557.24		2.47949	556.76		2.47949	556.96
2.47908	557.2		2.47908	556.12		2.47908	556.16
2.47868	557.48		2.47868	556.8		2.47868	556.08
2.47827	556.48		2.47827	556.88		2.47827	556.6
2.47786	556.44		2.47786	556.64		2.47786	556.04
2.47745	556.92		2.47745	556.92		2.47745	555.4
2.47704	557		2.47704	557.04		2.47704	555.48
2.47663	557		2.47663	556.28		2.47663	557.36
2.47622	556.56		2.47622	556.68		2.47622	556.12
2.47581	556.6		2.47581	557		2.47581	555.64
2.47541	557.28		2.47541	557.64		2.47541	556.56
2.475	557.04		2.475	556.4		2.475	556.96
2.47459	556.8		2.47459	556.6		2.47459	557.44
2.47418	557.44		2.47418	557.12		2.47418	556.48
2.47378	556.36		2.47378	556.88		2.47378	557.04
2.47337	557.04		2.47337	556.84		2.47337	556.4
2.47296	557.08		2.47296	556.68		2.47296	556.72
2.47255	557.08		2.47255	556.36		2.47255	555.96
2.47215	556.64		2.47215	556.64		2.47215	556.4
2.47174	556.8		2.47174	556.84		2.47174	556.76
2.47133	556.92		2.47133	556.08		2.47133	556.56
2.47093	556.52		2.47093	556.28		2.47093	555.96
2.47052	557.48		2.47052	557		2.47052	556.36
2.47012	557		2.47012	556.6		2.47012	556.36
2.46971	556.92		2.46971	557.28		2.46971	557.2
2.4693	556.88		2.4693	556.64		2.4693	556.12
2.4689	556.92		2.4689	556.8		2.4689	555.96
2.46849	557.64		2.46849	557.28		2.46849	556.44
2.46809	557		2.46809	556.68		2.46809	555.96
2.46768	557.76		2.46768	556.52		2.46768	556.44
2.46728	556.68		2.46728	556.08		2.46728	556.4
2.46687	556.48		2.46687	556.36		2.46687	556.32
2.46647	557.12		2.46647	556.4		2.46647	557.04
2.46606	557.04		2.46606	556.32		2.46606	556.32
2.46566	557.68		2.46566	555.96		2.46566	556.84
2.46525	556.96		2.46525	556.72		2.46525	556.28
2.46485	557.04		2.46485	556.16		2.46485	557.2
2.46444	556.68		2.46444	556.76		2.46444	556.6
2.46404	556.92		2.46404	556.84		2.46404	556.6
2.46364	556.48		2.46364	556.84		2.46364	556.16
2.46323	557		2.46323	556.64		2.46323	556.2
2.46283	556.84		2.46283	557.28		2.46283	556.76
2.46243	556.72		2.46243	556.32		2.46243	557.16
2.46202	556.6		2.46202	556.04		2.46202	556.52
2.46162	557.16		2.46162	556.32		2.46162	556.4
2.46122	556.96		2.46122	556.16		2.46122	556.92
2.46081	556.96		2.46081	556.08		2.46081	556.2
2.46041	557.24		2.46041	556.52		2.46041	556.64
2.46001	557.64		2.46001	556.96		2.46001	557.12
2.4596	557		2.4596	556.64		2.4596	556.44
2.4592	557.64		2.4592	556.84		2.4592	557.04
2.4588	557.52		2.4588	556.68		2.4588	556.96
2.4584	556.8		2.4584	556.56		2.4584	556.24
2.458	557.48		2.458	556.76		2.458	556.88
2.45759	557.08		2.45759	556.84		2.45759	555.76
2.45719	556.72		2.45719	556.68		2.45719	557.16
2.45679	557.12		2.45679	556.64		2.45679	556.44
2.45639	556.96		2.45639	556.68		2.45639	556.56
2.45599	556.8		2.45599	556.04		2.45599	556.32
2.45559	556.56		2.45559	556.12		2.45559	557.56
2.45519	556.32		2.45519	556.12		2.45519	556.76
2.45479	557.56		2.45479	556.68		2.45479	556.12
2.45439	557		2.45439	556.96		2.45439	556.96
2.45398	556.24		2.45398	557.04		2.45398	557
2.45358	556.32		2.45358	557.36		2.45358	557.08
2.45318	557.64		2.45318	556.56		2.45318	556.04
2.45278	556.68		2.45278	557.16		2.45278	557.2
2.45238	557.04		2.45238	557.44		2.45238	556.08
2.45198	557.52		2.45198	556.4		2.45198	556.04
2.45158	557.24		2.45158	556.44		2.45158	557.16
2.45119	557.08		2.45119	556.04		2.45119	556.72
2.45079	556.8		2.45079	557.24		2.45079	556.4
2.45039	557.08		2.45039	556.72		2.45039	556.6
2.44999	557.12		2.44999	556.48		2.44999	556.64
2.44959	556.6		2.44959	557.08		2.44959	556.2
2.44919	557.52		2.44919	556.96		2.44919	556.88
2.44879	557.48		2.44879	556.6		2.44879	556.64
2.44839	557.52		2.44839	556.24		2.44839	555.96
2.44799	557.32		2.44799	557.04		2.44799	556.6
2.4476	557.56		2.4476	556.64		2.4476	556.92
2.4472	556.72		2.4472	556.6		2.4472	557.36
2.4468	557		2.4468	555.64		2.4468	557.36
2.4464	556.12		2.4464	556.44		2.4464	556.2
2.446	557.68		2.446	556.8		2.446	556.92
2.44561	556.84		2.44561	556.12		2.44561	556.28
2.44521	557.52		2.44521	556.48		2.44521	556.28
2.44481	557.16		2.44481	556.28		2.44481	557.28
2.44441	557.04		2.44441	556.6		2.44441	556.84
2.44402	556.36		2.44402	556.56		2.44402	557.12
2.44362	557.44		2.44362	556.8		2.44362	556.12
2.44322	556.56		2.44322	556.6		2.44322	556.12
2.44283	556.12		2.44283	556.92		2.44283	556.32
2.44243	557.6		2.44243	556.84		2.44243	556.4
2.44203	556.44		2.44203	555.52		2.44203	557.04
2.44164	557.52		2.44164	556.56		2.44164	556.6
2.44124	557.4		2.44124	556.16		2.44124	556.28
2.44085	557.36		2.44085	556.24		2.44085	556.44
2.44045	557.28		2.44045	556.84		2.44045	556.6
2.44005	556.44		2.44005	557.12		2.44005	556.16
2.43966	557.16		2.43966	557.2		2.43966	556.72
2.43926	556.96		2.43926	556.08		2.43926	555.6
2.43887	556.92		2.43887	557.08		2.43887	556.68
2.43847	557.28		2.43847	557.08		2.43847	556.04
2.43808	557.2		2.43808	556.8		2.43808	556.4
2.43768	557.56		2.43768	557.12		2.43768	556.12
2.43729	557.4		2.43729	556.76		2.43729	556.72
2.43689	557.76		2.43689	556.56		2.43689	556.88
2.4365	557.36		2.4365	556.84		2.4365	556.84
2.43611	557.16		2.43611	556.28		2.43611	556.28
2.43571	556.68		2.43571	556.28		2.43571	556.2
2.43532	556.08		2.43532	557		2.43532	556.84
2.43492	556.8		2.43492	556.28		2.43492	556.28
2.43453	556.68		2.43453	556.8		2.43453	556.8
2.43414	556.68		2.43414	556.8		2.43414	556.6
2.43374	557.28		2.43374	556.64		2.43374	556.56
2.43335	556.16		2.43335	556.24		2.43335	556.16
2.43296	556.52		2.43296	556.92		2.43296	556.6
2.43256	556.56		2.43256	557		2.43256	556.08
2.43217	557.2		2.43217	555.88		2.43217	556.08
2.43178	557.84		2.43178	556.92		2.43178	556.92
2.43138	556.72		2.43138	555.84		2.43138	556.28
2.43099	557.32		2.43099	556.96		2.43099	556.4
2.4306	557.08		2.4306	556.92		2.4306	556.12
2.43021	556.6		2.43021	557.52		2.43021	556.8
2.42982	556.68		2.42982	556.84		2.42982	556.76
2.42942	557		2.42942	556.68		2.42942	556.84
2.42903	557		2.42903	555.96		2.42903	556.68
2.42864	556.76		2.42864	557.4		2.42864	556.48
2.42825	557.08		2.42825	556.44		2.42825	556.44
2.42786	557.36		2.42786	556.36		2.42786	556.4
2.42747	557.48		2.42747	556.84		2.42747	556.2
2.42707	556.16		2.42707	557.28		2.42707	556.76
2.42668	557.2		2.42668	556.6		2.42668	557.4
2.42629	556.84		2.42629	556.72		2.42629	556.16
2.4259	557.2		2.4259	556.36		2.4259	556.2
2.42551	556.64		2.42551	557.36		2.42551	556.28
2.42512	556.76		2.42512	556.56		2.42512	556.32
2.42473	556.56		2.42473	556.08		2.42473	556.56
2.42434	557.16		2.42434	556.48		2.42434	556.32
2.42395	556.6		2.42395	556.28		2.42395	557.16
2.42356	555.76		2.42356	556.36		2.42356	556.84
2.42317	556.36		2.42317	556.24		2.42317	556.08
2.42278	556.52		2.42278	557.08		2.42278	557.12
2.42239	556.76		2.42239	556.36		2.42239	556.4
2.422	556.44		2.422	556.48		2.422	556.28
2.42161	557.16		2.42161	556.28		2.42161	556.44
2.42122	556.92		2.42122	557.04		2.42122	556.48
2.42083	556.88		2.42083	556.4		2.42083	556.44
2.42045	556.96		2.42045	555.8		2.42045	556
2.42006	556.84		2.42006	556.32		2.42006	557.04
2.41967	556.88		2.41967	556.84		2.41967	556.6
2.41928	556.12		2.41928	556.4		2.41928	556.44
2.41889	557.72		2.41889	556.72		2.41889	556.24
2.4185	556.8		2.4185	556.8		2.4185	556.08
2.41812	557		2.41812	556.88		2.41812	556.16
2.41773	557.2		2.41773	557.16		2.41773	556.36
2.41734	556.84		2.41734	556.84		2.41734	555.96
2.41695	557.24		2.41695	556.92		2.41695	556.2
2.41656	556.32		2.41656	556.36		2.41656	557.04
2.41618	556.48		2.41618	556.64		2.41618	556.16
2.41579	557.32		2.41579	556.24		2.41579	556.36
2.4154	556.56		2.4154	556.12		2.4154	555.92
2.41502	556.88		2.41502	556.64		2.41502	556.84
2.41463	557.08		2.41463	556.72		2.41463	556.72
2.41424	557.48		2.41424	557.2		2.41424	556.44
2.41386	556.68		2.41386	556.12		2.41386	556.4
2.41347	557.12		2.41347	556.68		2.41347	557
2.41308	557.48		2.41308	556.8		2.41308	556.68
2.4127	556.88		2.4127	556.52		2.4127	556.04
2.41231	556.88		2.41231	557.36		2.41231	556.68
2.41192	557.48		2.41192	556.92		2.41192	557.24
2.41154	556.44		2.41154	556.64		2.41154	556.44
2.41115	556.8		2.41115	557.4		2.41115	557.12
2.41077	556.68		2.41077	556.16		2.41077	557.2
2.41038	557.12		2.41038	556.32		2.41038	556.52
2.41	557.2		2.41	557.92		2.41	556.32
2.40961	557.24		2.40961	556.8		2.40961	556.88
2.40923	556.76		2.40923	556.24		2.40923	556.28
2.40884	557.12		2.40884	556.6		2.40884	556.6
2.40846	556.52		2.40846	556.2		2.40846	556.04
2.40807	557.24		2.40807	555.96		2.40807	556.36
2.40769	557.36		2.40769	556.44		2.40769	556.56
2.4073	557		2.4073	556.32		2.4073	556.76
2.40692	557.16		2.40692	555.84		2.40692	555.8
2.40653	556.2		2.40653	556.6		2.40653	556.56
2.40615	556.64		2.40615	556.72		2.40615	556.36
2.40577	556.12		2.40577	556.52		2.40577	556.36
2.40538	557.36		2.40538	555.96		2.40538	556.44
2.405	556.56		2.405	556.48		2.405	556.72
2.40462	556.2		2.40462	555.8		2.40462	555.84
2.40423	556.96		2.40423	556.28		2.40423	556.48
2.40385	556.52		2.40385	556.56		2.40385	556.64
2.40347	556.76		2.40347	557.08		2.40347	556.76
2.40308	557.16		2.40308	556.12		2.40308	556.48
2.4027	557.32		2.4027	556.52		2.4027	556.84
2.40232	556.56		2.40232	555.52		2.40232	556.72
2.40194	556.96		2.40194	556.4		2.40194	556.56
2.40155	556		2.40155	556.32		2.40155	556.16
2.40117	557.2		2.40117	556.84		2.40117	556.8
2.40079	556.56		2.40079	556.88		2.40079	556.76
2.40041	556.96		2.40041	556.68		2.40041	555.88
2.40002	556.68		2.40002	556.96		2.40002	557.32
2.39964	557.44		2.39964	556.44		2.39964	556.6
2.39926	556.28		2.39926	557.84		2.39926	556.32
2.39888	556.36		2.39888	556.84		2.39888	556.4
2.3985	556.72		2.3985	556.52		2.3985	556.72
2.39812	556.84		2.39812	556.6		2.39812	556.44
2.39774	556.48		2.39774	557		2.39774	556.52
2.39736	556.4		2.39736	556.52		2.39736	556.24
2.39697	556.72		2.39697	556.92		2.39697	556.6
2.39659	556.16		2.39659	556.48		2.39659	556
2.39621	556.2		2.39621	556.64		2.39621	556.32
2.39583	555.72		2.39583	556.8		2.39583	556.96
2.39545	556.68		2.39545	557.24		2.39545	556.44
2.39507	557.16		2.39507	556.68		2.39507	556.64
2.39469	556.4		2.39469	555.92		2.39469	556.8
2.39431	557.04		2.39431	557.36		2.39431	556.88
2.39393	556.44		2.39393	557.08		2.39393	556.12
2.39355	556.64		2.39355	556.2		2.39355	556.68
2.39317	557.2		2.39317	557		2.39317	556.76
2.39279	557.16		2.39279	557.12		2.39279	556.16
2.39241	556.64		2.39241	556.68		2.39241	556.52
2.39204	556.6		2.39204	556.92		2.39204	557.12
2.39166	556.52		2.39166	555.88		2.39166	556.64
2.39128	556.08		2.39128	556.72		2.39128	555.72
2.3909	555.92		2.3909	556.72		2.3909	555.84
2.39052	557		2.39052	556.24		2.39052	556.2
2.39014	556.68		2.39014	556.64		2.39014	556.8
2.38976	556.96		2.38976	556.68		2.38976	556.44
2.38938	556.8		2.38938	556.24		2.38938	556.56
2.38901	556.08		2.38901	556.4		2.38901	556.2
2.38863	556.32		2.38863	556.28		2.38863	556.72
2.38825	556.84		2.38825	557.08		2.38825	556.72
2.38787	557.36		2.38787	556.76		2.38787	556.28
2.3875	556.6		2.3875	557.44		2.3875	556.6
2.38712	556.92		2.38712	556.6		2.38712	557.16
2.38674	556.92		2.38674	556.52		2.38674	556.44
2.38636	556		2.38636	557.08		2.38636	556.16
2.38599	556.64		2.38599	556.72		2.38599	556.24
2.38561	556.84		2.38561	556.64		2.38561	556.16
2.38523	556.72		2.38523	556.48		2.38523	556.92
2.38486	556.48		2.38486	555.96		2.38486	556.4
2.38448	557.44		2.38448	556.48		2.38448	557.04
2.3841	557.6		2.3841	556.12		2.3841	556.84
2.38373	556.24		2.38373	556.44		2.38373	555.96
2.38335	556.88		2.38335	556.92		2.38335	556.36
2.38297	556		2.38297	557.04		2.38297	557.08
2.3826	556.92		2.3826	556.16		2.3826	556.56
2.38222	556.96		2.38222	556.32		2.38222	556.16
2.38185	556.84		2.38185	556.56		2.38185	556.72
2.38147	555.84		2.38147	557.56		2.38147	556.64
2.3811	556.72		2.3811	556.36		2.3811	556.44
2.38072	556.56		2.38072	557.08		2.38072	556.12
2.38034	557		2.38034	556		2.38034	556.12
2.37997	556.88		2.37997	556.92		2.37997	556.68
2.37959	557.12		2.37959	556.28		2.37959	557
2.37922	556.56		2.37922	556.12		2.37922	556.52
2.37884	556.6		2.37884	556		2.37884	556.64
2.37847	556.52		2.37847	556.72		2.37847	556.76
2.3781	556.84		2.3781	556.08		2.3781	555.68
2.37772	557.12		2.37772	556.48		2.37772	557.28
2.37735	556.92		2.37735	556.36		2.37735	556.04
2.37697	556.44		2.37697	556.6		2.37697	556.92
2.3766	556.56		2.3766	557.08		2.3766	556.64
2.37623	557.36		2.37623	557.04		2.37623	556.44
2.37585	556.32		2.37585	557		2.37585	555.96
2.37548	557.08		2.37548	556.84		2.37548	556.84
2.3751	556.64		2.3751	556.72		2.3751	555.84
2.37473	556.84		2.37473	557.2		2.37473	556.48
2.37436	557		2.37436	556.88		2.37436	557.2
2.37399	556.44		2.37399	556.6		2.37399	555.84
2.37361	557.12		2.37361	556.76		2.37361	556.52
2.37324	556.92		2.37324	557.36		2.37324	557.4
2.37287	556.92		2.37287	556.6		2.37287	557.36
2.37249	557		2.37249	556.52		2.37249	556.72
2.37212	556.96		2.37212	556.48		2.37212	556.84
2.37175	556.8		2.37175	556.8		2.37175	556
2.37138	556.88		2.37138	556.92		2.37138	557.04
2.37101	557.08		2.37101	556.24		2.37101	556.72
2.37063	556.68		2.37063	556.6		2.37063	556.92
2.37026	557.04		2.37026	556.36		2.37026	556.24
2.36989	556.48		2.36989	556.96		2.36989	557.08
2.36952	556.28		2.36952	555.84		2.36952	556.72
2.36915	556.56		2.36915	556.76		2.36915	555.76
2.36878	556.68		2.36878	556.8		2.36878	556.76
2.3684	557.4		2.3684	556.28		2.3684	556.6
2.36803	556.88		2.36803	556.8		2.36803	556.32
2.36766	557.52		2.36766	557		2.36766	556.56
2.36729	556.92		2.36729	556.6		2.36729	556.4
2.36692	556.56		2.36692	556.48		2.36692	556.88
2.36655	555.96		2.36655	556.8		2.36655	556.12
2.36618	556.2		2.36618	557.32		2.36618	556.2
2.36581	556.36		2.36581	557.32		2.36581	556.8
2.36544	556.88		2.36544	556.32		2.36544	556.32
2.36507	556.4		2.36507	557.12		2.36507	556.68
2.3647	556.92		2.3647	557.2		2.3647	556.68
2.36433	556.8		2.36433	556.52		2.36433	556.68
2.36396	556.88		2.36396	556.24		2.36396	556.32
2.36359	557.12		2.36359	557.44		2.36359	557.2
2.36322	557.08		2.36322	556.6		2.36322	556.4
2.36285	556.8		2.36285	556.28		2.36285	556.32
2.36248	556.68		2.36248	556.56		2.36248	556
2.36211	556.88		2.36211	556.32		2.36211	556.36
2.36174	557.16		2.36174	556.2		2.36174	556.36
2.36137	556.96		2.36137	556.24		2.36137	556.96
2.36101	556.76		2.36101	556.24		2.36101	557.28
2.36064	557.4		2.36064	556.32		2.36064	556.52
2.36027	557		2.36027	556.36		2.36027	556.48
2.3599	556.56		2.3599	556.32		2.3599	557.36
2.35953	556.84		2.35953	556.72		2.35953	555.68
2.35916	556.8		2.35916	556.32		2.35916	556.32
2.3588	557.28		2.3588	557.32		2.3588	556.48
2.35843	556.84		2.35843	556.44		2.35843	555.92
2.35806	557.24		2.35806	557.4		2.35806	556.48
2.35769	556.44		2.35769	556.44		2.35769	556.32
2.35733	557.36		2.35733	556.24		2.35733	555.88
2.35696	557.08		2.35696	556.96		2.35696	556.24
2.35659	557.08		2.35659	556.68		2.35659	556.64
2.35622	557.08		2.35622	556.12		2.35622	556.24
2.35586	557.88		2.35586	556.52		2.35586	556.76
2.35549	557.32		2.35549	556.92		2.35549	556.24
2.35512	557.12		2.35512	556.36		2.35512	556.6
2.35476	557.8		2.35476	557.32		2.35476	557.04
2.35439	556.52		2.35439	556.68		2.35439	556.8
2.35402	557.2		2.35402	556.84		2.35402	556.84
2.35366	557.48		2.35366	557.04		2.35366	557.68
2.35329	556.96		2.35329	556.4		2.35329	556.36
2.35293	557.36		2.35293	556.28		2.35293	556.44
2.35256	556.72		2.35256	556.8		2.35256	557.2
2.35219	557.04		2.35219	556.88		2.35219	556.08
2.35183	557.68		2.35183	556.08		2.35183	556.2
2.35146	557.24		2.35146	556.32		2.35146	556.12
2.3511	556.56		2.3511	557.08		2.3511	557
2.35073	556.4		2.35073	556.4		2.35073	556.4
2.35037	556.8		2.35037	556.6		2.35037	557.04
2.35	557		2.35	556.08		2.35	557.24
2.34964	557		2.34964	556.52		2.34964	556.48
2.34927	557.28		2.34927	556.6		2.34927	556.52
2.34891	557.36		2.34891	557.56		2.34891	556.56
2.34854	556.88		2.34854	556.36		2.34854	556
2.34818	557.68		2.34818	556.6		2.34818	556.52
2.34781	557.72		2.34781	556.96		2.34781	556.24
2.34745	557.64		2.34745	556.16		2.34745	556.24
2.34708	557.84		2.34708	556.84		2.34708	556.36
2.34672	557.28		2.34672	556.68		2.34672	557.04
2.34636	557.16		2.34636	557.48		2.34636	556.28
2.34599	557.4		2.34599	556.6		2.34599	557.24
2.34563	558.04		2.34563	556.48		2.34563	557.08
2.34527	558.96		2.34527	555.8		2.34527	555.96
2.3449	558.68		2.3449	557.32		2.3449	556.68
2.34454	560.04		2.34454	557.04		2.34454	556.32
2.34418	560.36		2.34418	557.12		2.34418	556.8
2.34381	559.24		2.34381	556.32		2.34381	557.64
2.34345	559.12		2.34345	557.32		2.34345	556.72
2.34309	559.56		2.34309	557		2.34309	556.08
2.34273	560.24		2.34273	556.76		2.34273	557.32
2.34236	561.08		2.34236	557.32		2.34236	556.2
2.342	561.12		2.342	557.24		2.342	556.72
2.34164	561.76		2.34164	557.48		2.34164	556.04
2.34128	563.84		2.34128	558.28		2.34128	556.56
2.34091	564.92		2.34091	557.32		2.34091	557.32
2.34055	565.84		2.34055	557.92		2.34055	556.68
2.34019	565.76		2.34019	558.28		2.34019	556.44
2.33983	565.76		2.33983	558.88		2.33983	556.52
2.33947	566.68		2.33947	558.6		2.33947	556.64
2.33911	565.36		2.33911	558.32		2.33911	556.08
2.33874	566.4		2.33874	558.56		2.33874	555.68
2.33838	567.08		2.33838	557.6		2.33838	556.2
2.33802	568.8		2.33802	559.52		2.33802	557.08
2.33766	570.88		2.33766	559.8		2.33766	557.16
2.3373	574.6		2.3373	560.48		2.3373	556.68
2.33694	574.64		2.33694	560.76		2.33694	557.04
2.33658	575.16		2.33658	559.64		2.33658	556.92
2.33622	572.4		2.33622	559.2		2.33622	556.84
2.33586	571.24		2.33586	559.56		2.33586	555.88
2.3355	569.6		2.3355	559.72		2.3355	555.6
2.33514	570.04		2.33514	558.96		2.33514	556.32
2.33478	572.52		2.33478	560.2		2.33478	556.2
2.33442	571.48		2.33442	559.36		2.33442	557.16
2.33406	571.8		2.33406	559.16		2.33406	556.28
2.3337	572.64		2.3337	559.44		2.3337	556.12
2.33334	571.96		2.33334	559.12		2.33334	556.8
2.33298	577.24		2.33298	559.88		2.33298	556.52
2.33262	611.48		2.33262	565.32		2.33262	556.64
2.33226	822.72		2.33226	604.6		2.33226	556.76
2.3319	1763.2		2.3319	769		2.3319	558.64
2.33154	4514.48		2.33154	1258.24		2.33154	561.6
2.33118	8987.64		2.33118	2044.92		2.33118	567.24
2.33082	12427.1		2.33082	2616.68		2.33082	571.8
2.33047	11714.4		2.33047	2505.56		2.33047	570.48
2.33011	7883.44		2.33011	1835.8		2.33011	566.12
2.32975	3826		2.32975	1129.68		2.32975	561
2.32939	1529.6		2.32939	729.96		2.32939	558.76
2.32903	743.8		2.32903	589.88		2.32903	556.08
2.32867	598.84		2.32867	563.76		2.32867	557.16
2.32832	580.12		2.32832	560.48		2.32832	556.04
2.32796	583.8		2.32796	561.44		2.32796	556.72
2.3276	592.16		2.3276	562.44		2.3276	556.52
2.32724	596.36		2.32724	564.4		2.32724	556.44
2.32689	590.48		2.32689	562.6		2.32689	556.84
2.32653	582.32		2.32653	561.24		2.32653	556.36
2.32617	576.84		2.32617	561.08		2.32617	555.96
2.32581	577.2		2.32581	559.72		2.32581	556.04
2.32546	579.32		2.32546	560.84		2.32546	556.48
2.3251	578.96		2.3251	560.76		2.3251	556.64
2.32474	577.12		2.32474	560.48		2.32474	556.52
2.32439	574.48		2.32439	559.32		2.32439	556.08
2.32403	570.52		2.32403	559.24		2.32403	556
2.32367	567.68		2.32367	558.28		2.32367	557.16
2.32332	566.84		2.32332	558.36		2.32332	556.36
2.32296	566.36		2.32296	559		2.32296	556.64
2.32261	565.08		2.32261	557.92		2.32261	556.4
2.32225	564.88		2.32225	558.16		2.32225	556.52
2.32189	563.36		2.32189	558.32		2.32189	556.2
2.32154	561.24		2.32154	557.52		2.32154	557
2.32118	561.04		2.32118	557.08		2.32118	556.12
2.32083	561.24		2.32083	557.88		2.32083	557
2.32047	560		2.32047	557.36		2.32047	557
2.32012	559.52		2.32012	556.48		2.32012	555.8
2.31976	558.84		2.31976	557.28		2.31976	557.48
2.31941	557.64		2.31941	556.56		2.31941	556.8
2.31905	558.68		2.31905	556.44		2.31905	556.16
2.3187	558.88		2.3187	557		2.3187	556.72
2.31834	557.6		2.31834	557		2.31834	555.88
2.31799	557.92		2.31799	555.96		2.31799	556.72
2.31763	558.12		2.31763	557		2.31763	556.96
2.31728	557.56		2.31728	556.48		2.31728	555.8
2.31692	558.64		2.31692	556.64		2.31692	556.88
2.31657	558.04		2.31657	557.08		2.31657	556.28
2.31622	558.28		2.31622	556.92		2.31622	555.92
2.31586	557.4		2.31586	556.16		2.31586	555.72
2.31551	557.6		2.31551	556.88		2.31551	557.32
2.31516	557.32		2.31516	556.96		2.31516	556.6
2.3148	557.64		2.3148	557.28		2.3148	556.04
2.31445	557.4		2.31445	556.96		2.31445	556.6
2.31409	556.76		2.31409	556.44		2.31409	556.16
2.31374	557.2		2.31374	557		2.31374	557.28
2.31339	556.8		2.31339	556.28		2.31339	556.52
2.31304	557.12		2.31304	556.68		2.31304	557.08
2.31268	557.12		2.31268	556.56		2.31268	556.92
2.31233	556.92		2.31233	556.44		2.31233	557
2.31198	557.24		2.31198	556.2		2.31198	556.24
2.31163	556		2.31163	556.72		2.31163	556.04
2.31127	556.92		2.31127	556.52		2.31127	557.32
2.31092	557.24		2.31092	556.2		2.31092	556.72
2.31057	557.12		2.31057	556.64		2.31057	556.76
2.31022	556.76		2.31022	556.4		2.31022	556.08
2.30986	556.92		2.30986	556.04		2.30986	556.04
2.30951	557.16		2.30951	556.04		2.30951	556.96
2.30916	556.88		2.30916	556.64		2.30916	556.44
2.30881	556.64		2.30881	556.56		2.30881	556.68
2.30846	557.12		2.30846	556.52		2.30846	556.6
2.30811	556.44		2.30811	557		2.30811	556.64
2.30776	557.08		2.30776	556.6		2.30776	556.72
2.3074	556.68		2.3074	556.56		2.3074	556.76
2.30705	557.8		2.30705	556.56		2.30705	556.68
2.3067	557.32		2.3067	556.96		2.3067	556.92
2.30635	556.96		2.30635	556.72		2.30635	556.64
2.306	556.68		2.306	556.48		2.306	557
2.30565	556.8		2.30565	557.72		2.30565	555.92
2.3053	557.52		2.3053	556.2		2.3053	557.28
2.30495	557		2.30495	556.64		2.30495	556.16
2.3046	556.68		2.3046	556.72		2.3046	556.32
2.30425	556		2.30425	556.64		2.30425	556.88
2.3039	556.92		2.3039	556.32		2.3039	556.48
2.30355	556.8		2.30355	556.44		2.30355	557.16
2.3032	557.28		2.3032	557.28		2.3032	556.6
2.30285	557.28		2.30285	556.24		2.30285	557.16
2.3025	556.4		2.3025	556		2.3025	557.28
2.30215	556.28		2.30215	556.56		2.30215	556.8
2.3018	556.88		2.3018	556.72		2.3018	556.72
2.30145	556.84		2.30145	556.52		2.30145	556.2
2.3011	557.2		2.3011	556.36		2.3011	556.52
2.30075	557.68		2.30075	556.28		2.30075	555.92
2.30041	556.8		2.30041	556.76		2.30041	556.08
2.30006	556.92		2.30006	556.76		2.30006	555.96
2.29971	557.2		2.29971	556.36		2.29971	556.56
2.29936	557.24		2.29936	556.2		2.29936	556.52
2.29901	556.88		2.29901	556.08		2.29901	557
2.29866	557.28		2.29866	557.08		2.29866	556.48
2.29832	556.52		2.29832	556.68		2.29832	556.64
2.29797	556.36		2.29797	556.92		2.29797	556.88
2.29762	557.32		2.29762	556.72		2.29762	556.84
2.29727	556.36		2.29727	556.12		2.29727	556.92
2.29692	556.92		2.29692	556.64		2.29692	556.4
2.29658	557.56		2.29658	557.16		2.29658	556.96
2.29623	556.76		2.29623	556.56		2.29623	556.8
2.29588	556.12		2.29588	557.24		2.29588	556.08
2.29553	557.08		2.29553	556.84		2.29553	556.4
2.29519	556.48		2.29519	555.28		2.29519	556.24
2.29484	556.72		2.29484	556.44		2.29484	556.4
2.29449	557.04		2.29449	556.24		2.29449	555.92
2.29415	556.72		2.29415	557.12		2.29415	556.88
2.2938	556.52		2.2938	556.04		2.2938	555.88
2.29345	556.64		2.29345	556.12		2.29345	557.32
2.29311	557.56		2.29311	556.16		2.29311	556.56
2.29276	556.84		2.29276	556.88		2.29276	557.12
2.29241	556.16		2.29241	557.16		2.29241	556.12
2.29207	557.52		2.29207	555.88		2.29207	556.24
2.29172	556.04		2.29172	556.92		2.29172	556.52
2.29138	556.84		2.29138	556.76		2.29138	556.44
2.29103	556.36		2.29103	556.64		2.29103	556.48
2.29068	556.68		2.29068	555.84		2.29068	555.76
2.29034	557.04		2.29034	556.52		2.29034	557.28
2.28999	557.84		2.28999	556.68		2.28999	555.96
2.28965	556.4		2.28965	556.28		2.28965	556.96
2.2893	557.28		2.2893	556.12		2.2893	556.68
2.28896	556.16		2.28896	556.6		2.28896	556.8
2.28861	557.36		2.28861	556.84		2.28861	556.36
2.28827	556.56		2.28827	555.68		2.28827	556.4
2.28792	557.56		2.28792	556.6		2.28792	556.04
2.28758	556.96		2.28758	556.48		2.28758	556.36
2.28723	555.6		2.28723	556.36		2.28723	556.64
2.28689	556.12		2.28689	556.88		2.28689	556.36
2.28654	557		2.28654	556.8		2.28654	556.96
2.2862	556.44		2.2862	556.68		2.2862	556.76
2.28586	556.68		2.28586	557.28		2.28586	555.96
2.28551	557.32		2.28551	556.32		2.28551	556.64
2.28517	556.96		2.28517	556.76		2.28517	556.76
2.28482	556.88		2.28482	556.12		2.28482	557.24
2.28448	557.04		2.28448	556.64		2.28448	556.96
2.28414	556.96		2.28414	556.2		2.28414	556.2
2.28379	556.32		2.28379	555.72		2.28379	556.56
2.28345	557.4		2.28345	556.4		2.28345	556.68
2.28311	556.8		2.28311	557.12		2.28311	555.8
2.28276	556.48		2.28276	556.68		2.28276	556.6
2.28242	557.4		2.28242	557.12		2.28242	556.16
2.28208	557.28		2.28208	556.52		2.28208	556.68
2.28173	556.76		2.28173	556.6		2.28173	556.52
2.28139	557.28		2.28139	556.24		2.28139	556.52
2.28105	556.36		2.28105	556.48		2.28105	555.92
2.28071	556.24		2.28071	556.4		2.28071	556.52
2.28036	556.4		2.28036	556.28		2.28036	555.8
2.28002	556.48		2.28002	556.64		2.28002	556.96
2.27968	556.2		2.27968	556.56		2.27968	555.92
2.27934	556.32		2.27934	556.28		2.27934	557.16
2.279	557		2.279	557.08		2.279	556.52
2.27865	556.36		2.27865	556.24		2.27865	556.6
2.27831	556.28		2.27831	556.24		2.27831	556.72
2.27797	557.4		2.27797	556.16		2.27797	556.44
2.27763	556.36		2.27763	556.68		2.27763	556.16
2.27729	557.04		2.27729	556.68		2.27729	556.24
2.27695	555.84		2.27695	556.12		2.27695	556.08
2.2766	556.96		2.2766	555.92		2.2766	556.36
2.27626	556.44		2.27626	556.28		2.27626	556.8
2.27592	556.44		2.27592	556.84		2.27592	555.76
2.27558	556.48		2.27558	556.84		2.27558	556.36
2.27524	556.76		2.27524	556.44		2.27524	557
2.2749	556.44		2.2749	556.44		2.2749	555.84
2.27456	556.28		2.27456	556.48		2.27456	556.48
2.27422	556.72		2.27422	556.04		2.27422	556.24
2.27388	557.2		2.27388	556.16		2.27388	556.88
2.27354	557.28		2.27354	556.52		2.27354	557.24
2.2732	556.44		2.2732	556.4		2.2732	556.8
2.27286	556.6		2.27286	556.92		2.27286	556.4
2.27252	557.04		2.27252	556.4		2.27252	556.72
2.27218	556.92		2.27218	556.84		2.27218	556.48
2.27184	556.64		2.27184	556.32		2.27184	556
2.2715	556.36		2.2715	557.24		2.2715	555.92
2.27116	556.32		2.27116	556.48		2.27116	556.8
2.27082	556.72		2.27082	556.56		2.27082	556.36
2.27048	556.8		2.27048	556.4		2.27048	556.68
2.27014	556.2		2.27014	556.44		2.27014	557.28
2.2698	556.64		2.2698	556.76		2.2698	556.6
2.26946	556.68		2.26946	556.72		2.26946	557
2.26913	557.04		2.26913	556.48		2.26913	556.68
2.26879	556.96		2.26879	556.64		2.26879	556.6
2.26845	557.76		2.26845	556.32		2.26845	555.52
2.26811	556.8		2.26811	556.8		2.26811	556.32
2.26777	556.92		2.26777	556.48		2.26777	557.4
2.26743	556.4		2.26743	557.32		2.26743	556.32
2.26709	556.04		2.26709	556.64		2.26709	556.2
2.26676	557.44		2.26676	556.6		2.26676	557.04
2.26642	556.36		2.26642	557.28		2.26642	556.16
2.26608	557		2.26608	557.24		2.26608	556.16
2.26574	557.12		2.26574	557		2.26574	556.52
2.2654	556.16		2.2654	556.68		2.2654	556.24
2.26507	556.4		2.26507	556.76		2.26507	556.88
2.26473	557		2.26473	557.36		2.26473	556.48
2.26439	556.12		2.26439	556.4		2.26439	555.72
2.26406	556.52		2.26406	556.12		2.26406	556.68
2.26372	557.44		2.26372	556.6		2.26372	556.2
2.26338	556.56		2.26338	557		2.26338	556.88
2.26304	556		2.26304	556.36		2.26304	556.84
2.26271	557.16		2.26271	557.08		2.26271	556.44
2.26237	556.52		2.26237	556		2.26237	556.32
2.26203	556.44		2.26203	556.24		2.26203	556.44
2.2617	557.08		2.2617	556.8		2.2617	555.52
2.26136	556.96		2.26136	557.24		2.26136	557.08
2.26103	556.96		2.26103	556.4		2.26103	555.68
2.26069	556.48		2.26069	556.92		2.26069	556.56
2.26035	556.64		2.26035	556.76		2.26035	556.72
2.26002	556.76		2.26002	556.56		2.26002	556.4
2.25968	556.72		2.25968	556.68		2.25968	556.88
2.25935	557		2.25935	556.36		2.25935	556
2.25901	557.04		2.25901	556.12		2.25901	556.36
2.25867	557.28		2.25867	556.64		2.25867	556.92
2.25834	556.56		2.25834	556.52		2.25834	556.52
2.258	556.36		2.258	556.96		2.258	556.52
2.25767	556.4		2.25767	556.08		2.25767	556.92
2.25733	556.96		2.25733	556.68		2.25733	556.56
2.257	557.16		2.257	557.32		2.257	557.04
2.25666	556.48		2.25666	555.4		2.25666	556.64
2.25633	556.8		2.25633	556.48		2.25633	557.04
2.25599	556.52		2.25599	556.92		2.25599	556.36
2.25566	557.36		2.25566	556.88		2.25566	557.16
2.25532	557		2.25532	556.44		2.25532	557
2.25499	556.48		2.25499	556.32		2.25499	556.52
2.25466	556.6		2.25466	556		2.25466	556.2
2.25432	556.6		2.25432	556.68		2.25432	557.04
2.25399	556.56		2.25399	556.36		2.25399	556.88
2.25365	557.2		2.25365	556.32		2.25365	556.92
2.25332	556.92		2.25332	556.52		2.25332	556.12
2.25299	556.72		2.25299	556.48		2.25299	557.28
2.25265	556.2		2.25265	556.92		2.25265	556.44
2.25232	556.12		2.25232	556.6		2.25232	556.36
2.25199	557.52		2.25199	556.6		2.25199	556.72
2.25165	556.56		2.25165	556.84		2.25165	557.48
2.25132	556.56		2.25132	556.04		2.25132	556.04
2.25099	557		2.25099	556.52		2.25099	556.48
2.25065	557.56		2.25065	556.68		2.25065	556.92
2.25032	557.24		2.25032	557.12		2.25032	555.92
2.24999	556.72		2.24999	556.28		2.24999	556.56
2.24965	557.04		2.24965	556.8		2.24965	556.36
2.24932	556.76		2.24932	556.4		2.24932	556.84
2.24899	556.8		2.24899	556.48		2.24899	556.88
2.24866	556.56		2.24866	556.56		2.24866	556.16
2.24832	557.2		2.24832	556.44		2.24832	556.28
2.24799	556.16		2.24799	556.6		2.24799	556.32
2.24766	556.96		2.24766	556.6		2.24766	557.48
2.24733	557.24		2.24733	555.96		2.24733	556.24
2.247	557.08		2.247	557.28		2.247	556.28
2.24666	557.12		2.24666	556.88		2.24666	556
2.24633	557.08		2.24633	556.4		2.24633	556.56
2.246	557.48		2.246	556.6		2.246	557.2
2.24567	556.2		2.24567	556.6		2.24567	556
2.24534	557.04		2.24534	556		2.24534	556.12
2.24501	557.08		2.24501	556.92		2.24501	556.4
2.24468	556.6		2.24468	556.36		2.24468	557.36
2.24435	557.24		2.24435	556.6		2.24435	556.64
2.24401	557.36		2.24401	556.2		2.24401	556.32
2.24368	556.88		2.24368	555.96		2.24368	556.88
2.24335	557.16		2.24335	556.88		2.24335	556.12
2.24302	557.04		2.24302	556.72		2.24302	556.64
2.24269	557		2.24269	556.84		2.24269	557.44
2.24236	557.12		2.24236	556.52		2.24236	556.56
2.24203	556.6		2.24203	557.44		2.24203	556.72
2.2417	556.76		2.2417	557.24		2.2417	557.12
2.24137	556.56		2.24137	555.52		2.24137	557
2.24104	557.2		2.24104	557.12		2.24104	557.08
2.24071	556.96		2.24071	556.96		2.24071	556.72
2.24038	557.24		2.24038	556.44		2.24038	556.28
2.24005	556.72		2.24005	556.44		2.24005	557.08
2.23972	557.56		2.23972	556.36		2.23972	557.08
2.23939	557.04		2.23939	556.36		2.23939	556.56
2.23906	557		2.23906	557.28		2.23906	556.64
2.23873	556.64		2.23873	556.64		2.23873	556.2
2.2384	557.16		2.2384	556.76		2.2384	556.56
2.23808	557.2		2.23808	557.2		2.23808	556.36
2.23775	556.68		2.23775	556.6		2.23775	556.4
2.23742	557.48		2.23742	556.12		2.23742	556.72
2.23709	556.92		2.23709	556.52		2.23709	556.44
2.23676	556.84		2.23676	556.32		2.23676	556.4
2.23643	556.76		2.23643	556.44		2.23643	556.64
2.2361	557.48		2.2361	556.96		2.2361	556.04
2.23577	556.12		2.23577	556.72		2.23577	555.84
2.23545	557.12		2.23545	556.72		2.23545	557.08
2.23512	556.52		2.23512	556.56		2.23512	556.56
2.23479	557.16		2.23479	556.4		2.23479	556.96
2.23446	557.48		2.23446	556.4		2.23446	556.8
2.23413	556.08		2.23413	556.52		2.23413	555.48
2.23381	556.56		2.23381	556.72		2.23381	556.76
2.23348	556.96		2.23348	556.4		2.23348	556.6
2.23315	556.52		2.23315	556.64		2.23315	556.28
2.23282	557.08		2.23282	556.32		2.23282	556.92
2.2325	556.92		2.2325	556.12		2.2325	556.44
2.23217	557.2		2.23217	556.12		2.23217	556.68
2.23184	556.56		2.23184	556.56		2.23184	557
2.23152	557		2.23152	556.72		2.23152	556.28
2.23119	557.24		2.23119	556.92		2.23119	556.6
2.23086	556.48		2.23086	556.48		2.23086	556.4
2.23053	557.16		2.23053	557.16		2.23053	556.52
2.23021	557.4		2.23021	556.88		2.23021	556.36
2.22988	556.84		2.22988	556.2		2.22988	557.16
2.22955	556.6		2.22955	556.84		2.22955	556.64
2.22923	556.8		2.22923	556.92		2.22923	556.04
2.2289	556.92		2.2289	557.2		2.2289	557.04
2.22858	556.92		2.22858	556.44		2.22858	556.84
2.22825	556.92		2.22825	556.4		2.22825	556.36
2.22792	557		2.22792	556.36		2.22792	556.4
2.2276	556.88		2.2276	556.52		2.2276	556.56
2.22727	557.24		2.22727	556.6		2.22727	556.24
2.22695	556.32		2.22695	556.4		2.22695	556.52
2.22662	556.04		2.22662	556.56		2.22662	555.92
2.2263	556.08		2.2263	556.16		2.2263	556.4
2.22597	557.08		2.22597	556.2		2.22597	556.36
2.22565	556.68		2.22565	556.32		2.22565	557
2.22532	557.48		2.22532	556.24		2.22532	557
2.225	557.24		2.225	556.2		2.225	556.92
2.22467	556.96		2.22467	556.72		2.22467	556.92
2.22435	556.84		2.22435	556.36		2.22435	556.92
2.22402	557.64		2.22402	556.92		2.22402	557.52
2.2237	557.36		2.2237	556.68		2.2237	556.44
2.22337	557.52		2.22337	556.32		2.22337	556.72
2.22305	556.16		2.22305	557.08		2.22305	556.92
2.22272	557.6		2.22272	556.84		2.22272	557.04
2.2224	556.52		2.2224	557.48		2.2224	556.56
2.22207	556.2		2.22207	557.32		2.22207	555.92
2.22175	556.92		2.22175	556.92		2.22175	556.72
2.22143	556.68		2.22143	556.88		2.22143	556.8
2.2211	556.32		2.2211	556.48		2.2211	556.8
2.22078	556.72		2.22078	557.04		2.22078	556.96
2.22046	556.72		2.22046	557.24		2.22046	557.2
2.22013	557.16		2.22013	556.48		2.22013	556.92
2.21981	557.16		2.21981	556.32		2.21981	556.4
2.21949	556.32		2.21949	556.72		2.21949	556.96
2.21916	556.76		2.21916	556.64		2.21916	556.12
2.21884	557.04		2.21884	556.92		2.21884	556.36
2.21852	557.08		2.21852	556.44		2.21852	556.48
2.21819	557.24		2.21819	556.56		2.21819	556.68
2.21787	556.92		2.21787	556.2		2.21787	557.08
2.21755	557		2.21755	556.12		2.21755	557.56
2.21722	557.2		2.21722	556.68		2.21722	556.12
2.2169	557.36		2.2169	557.28		2.2169	556.64
2.21658	556.96		2.21658	556.44		2.21658	556.88
2.21626	556.52		2.21626	556.48		2.21626	556.32
2.21594	556.56		2.21594	556.2		2.21594	556.2
2.21561	556.8		2.21561	556.76		2.21561	556.24
2.21529	556.52		2.21529	557.08		2.21529	556.28
2.21497	556.72		2.21497	557.12		2.21497	555.36
2.21465	556.84		2.21465	556.8		2.21465	556.36
2.21433	557.24		2.21433	557		2.21433	556.2
2.214	556.84		2.214	555.76		2.214	556.72
2.21368	556.8		2.21368	557		2.21368	556.44
2.21336	556.24		2.21336	556.68		2.21336	556.64
2.21304	556.52		2.21304	556.12		2.21304	556.04
2.21272	556.64		2.21272	557.04		2.21272	555.84
2.2124	556.88		2.2124	556.28		2.2124	556.88
2.21208	557.52		2.21208	556.72		2.21208	557.12
2.21176	557.28		2.21176	556.44		2.21176	556.12
2.21143	556.52		2.21143	555.92		2.21143	556.56
2.21111	556.8		2.21111	556.8		2.21111	556.64
2.21079	557.32		2.21079	556.12		2.21079	556.92
2.21047	557.12		2.21047	556.16		2.21047	557.16
2.21015	556.48		2.21015	556.16		2.21015	556.56
2.20983	556.48		2.20983	556.12		2.20983	556.32
2.20951	556.68		2.20951	556.92		2.20951	556.64
2.20919	556.64		2.20919	556.6		2.20919	557.24
2.20887	557.32		2.20887	556.2		2.20887	556.76
2.20855	557.12		2.20855	556.76		2.20855	556.52
2.20823	555.76		2.20823	556.44		2.20823	556.56
2.20791	557.08		2.20791	556.36		2.20791	555.92
2.20759	556.64		2.20759	556.64		2.20759	556.44
2.20727	556.44		2.20727	556.56		2.20727	556.28
2.20695	556.56		2.20695	557.08		2.20695	556.56
2.20663	556.84		2.20663	556.44		2.20663	557
2.20631	557.6		2.20631	556.52		2.20631	556.68
2.20599	556.48		2.20599	555.56		2.20599	556.28
2.20568	556.56		2.20568	556.12		2.20568	556.08
2.20536	556.64		2.20536	556.32		2.20536	556.44
2.20504	556.84		2.20504	556		2.20504	555.4
2.20472	557.28		2.20472	557.12		2.20472	556.52
2.2044	557.32		2.2044	556.88		2.2044	556.72
2.20408	557.12		2.20408	556.8		2.20408	556.36
2.20376	556.8		2.20376	556.48		2.20376	556.2
2.20344	556.56		2.20344	555.88		2.20344	555.76
2.20313	557.16		2.20313	556.56		2.20313	556.4
2.20281	556.92		2.20281	556.76		2.20281	556.24
2.20249	557.24		2.20249	556.2		2.20249	555.84
2.20217	557		2.20217	556		2.20217	556.28
2.20185	557.12		2.20185	556.76		2.20185	556.32
2.20154	556.48		2.20154	556.8		2.20154	555.84
2.20122	556.88		2.20122	555.76		2.20122	557.32
2.2009	556.6		2.2009	556.16		2.2009	556.44
2.20058	557.16		2.20058	556.56		2.20058	556.2
2.20027	556.52		2.20027	556.2		2.20027	556.36
2.19995	557.08		2.19995	557.24		2.19995	556.96
2.19963	555.92		2.19963	556.12		2.19963	556.48
2.19931	556.52		2.19931	556.24		2.19931	555.8
2.199	556.4		2.199	556.28		2.199	556.52
2.19868	557.24		2.19868	556.96		2.19868	557.16
2.19836	556.8		2.19836	556		2.19836	556.96
2.19805	556.56		2.19805	555.96		2.19805	556.84
2.19773	556.68		2.19773	556.88		2.19773	556.16
2.19741	557.6		2.19741	556.36		2.19741	557.2
2.1971	556.64		2.1971	557.32		2.1971	556.72
2.19678	557.04		2.19678	555.88		2.19678	556.12
2.19646	556.6		2.19646	556.88		2.19646	556.36
2.19615	557.08		2.19615	556.44		2.19615	556.04
2.19583	557.28		2.19583	556.44		2.19583	556.6
2.19552	557.16		2.19552	556.32		2.19552	555.76
2.1952	557.16		2.1952	556.88		2.1952	556.2
2.19488	556.84		2.19488	556.08		2.19488	557.08
2.19457	556.76		2.19457	556.72		2.19457	556
2.19425	557.28		2.19425	556.32		2.19425	556.32
2.19394	556.64		2.19394	556.6		2.19394	556.64
2.19362	557.24		2.19362	556.8		2.19362	556.36
2.19331	556.8		2.19331	556.64		2.19331	556.4
2.19299	557.12		2.19299	556.4		2.19299	556.36
2.19268	557.32		2.19268	556.52		2.19268	556.92
2.19236	557.52		2.19236	556.88		2.19236	556.92
2.19205	556.4		2.19205	556.16		2.19205	555.88
2.19173	556.68		2.19173	556.76		2.19173	556.72
2.19142	557.08		2.19142	555.64		2.19142	556.92
2.1911	556.72		2.1911	556.6		2.1911	556.72
2.19079	557.64		2.19079	557.48		2.19079	556.44
2.19047	557.24		2.19047	556.72		2.19047	556.8
2.19016	556.36		2.19016	556.88		2.19016	555.88
2.18984	556.8		2.18984	557.28		2.18984	556.48
2.18953	556.84		2.18953	556.04		2.18953	556.6
2.18922	556.96		2.18922	556.84		2.18922	557.24
2.1889	557.08		2.1889	556.72		2.1889	556.6
2.18859	556.76		2.18859	556.44		2.18859	555.92
2.18827	557.12		2.18827	556.72		2.18827	556.72
2.18796	556.36		2.18796	556.44		2.18796	556.76
2.18765	556.76		2.18765	556.76		2.18765	556.12
2.18733	557		2.18733	556.28		2.18733	556.56
2.18702	556.88		2.18702	556.36		2.18702	556.36
2.18671	556.76		2.18671	556.24		2.18671	556.92
2.18639	556.72		2.18639	556.6		2.18639	556.84
2.18608	557.28		2.18608	556.64		2.18608	555.8
2.18577	556.68		2.18577	556.12		2.18577	556.32
2.18545	555.92		2.18545	557.4		2.18545	557.16
2.18514	557.64		2.18514	556.56		2.18514	557.4
2.18483	556.32		2.18483	556.64		2.18483	556.36
2.18452	556.76		2.18452	556.44		2.18452	556.48
2.1842	556.56		2.1842	556.64		2.1842	556.6
2.18389	556.88		2.18389	556.28		2.18389	556.64
2.18358	557.08		2.18358	556.2		2.18358	555.92
2.18327	556.8		2.18327	556.4		2.18327	556.6
2.18295	556.48		2.18295	557.2		2.18295	556.36
2.18264	556.8		2.18264	557.04		2.18264	556.04
2.18233	556.68		2.18233	556.76		2.18233	555.76
2.18202	556.08		2.18202	557		2.18202	556.8
2.18171	556.68		2.18171	555.96		2.18171	556.64
2.18139	556.6		2.18139	557		2.18139	556.48
2.18108	556.76		2.18108	556.36		2.18108	556.8
2.18077	557		2.18077	556.36		2.18077	556.8
2.18046	556.4		2.18046	556.12		2.18046	556.12
2.18015	557		2.18015	556.68		2.18015	556.12
2.17984	556.56		2.17984	556.24		2.17984	556.8
2.17953	557.4		2.17953	556.52		2.17953	557.08
2.17922	556.08		2.17922	556.32		2.17922	556.4
2.1789	556.08		2.1789	556.2		2.1789	556.04
2.17859	555.96		2.17859	556.36		2.17859	556
2.17828	556.6		2.17828	556.48		2.17828	556.44
2.17797	556.64		2.17797	555.92		2.17797	556.56
2.17766	557.04		2.17766	557.32		2.17766	556.2
2.17735	556.92		2.17735	556.48		2.17735	556.68
2.17704	556.4		2.17704	556.16		2.17704	556.92
2.17673	557.64		2.17673	556.84		2.17673	556.76
2.17642	556.32		2.17642	556.24		2.17642	556.56
2.17611	556.88		2.17611	557.16		2.17611	556.4
2.1758	556.96		2.1758	556.8		2.1758	557.16
2.17549	556.52		2.17549	556.72		2.17549	555.6
2.17518	556		2.17518	556.92		2.17518	555.68
2.17487	556.4		2.17487	557.12		2.17487	556.36
2.17456	556.6		2.17456	557.4		2.17456	557.36
2.17425	557.2		2.17425	557.04		2.17425	556.36
2.17394	557.04		2.17394	556.96		2.17394	556.4
2.17363	557.52		2.17363	556.76		2.17363	556.72
2.17332	557.08		2.17332	556.88		2.17332	556.24
2.17301	556.84		2.17301	556.84		2.17301	556.28
2.1727	557.32		2.1727	556.68		2.1727	556.56
2.1724	556.24		2.1724	556.28		2.1724	557.04
2.17209	556.8		2.17209	556.72		2.17209	556.68
2.17178	556.8		2.17178	556.72		2.17178	557
2.17147	557.04		2.17147	556.2		2.17147	556.48
2.17116	556.72		2.17116	557.6		2.17116	556.16
2.17085	556.16		2.17085	556.8		2.17085	556.4
2.17054	556.76		2.17054	556.4		2.17054	557.04
2.17023	556.44		2.17023	556.4		2.17023	555.68
2.16993	557.12		2.16993	557.08		2.16993	555.92
2.16962	557.04		2.16962	556.92		2.16962	557.04
2.16931	556.4		2.16931	556.6		2.16931	557.16
2.169	556.24		2.169	556.52		2.169	556.08
2.16869	556.84		2.16869	556.08		2.16869	556.2
2.16839	556.64		2.16839	556.56		2.16839	556.44
2.16808	557		2.16808	556.84		2.16808	555.88
2.16777	556.56		2.16777	556.56		2.16777	556.52
2.16746	555.92		2.16746	556.56		2.16746	556.28
2.16716	557.24		2.16716	556.48		2.16716	557
2.16685	556.8		2.16685	557.12		2.16685	555.84
2.16654	556.6		2.16654	556.56		2.16654	556.92
2.16623	556.76		2.16623	556.96		2.16623	556.12
2.16593	557.12		2.16593	555.8		2.16593	555.8
2.16562	556.68		2.16562	556.6		2.16562	555.68
2.16531	556.92		2.16531	556.72		2.16531	556.48
2.16501	556.88		2.16501	556.32		2.16501	556.84
2.1647	556.28		2.1647	556.6		2.1647	556.12
2.16439	557.76		2.16439	557		2.16439	556.88
2.16409	556.84		2.16409	556.24		2.16409	557.4
2.16378	556.64		2.16378	556.88		2.16378	556.44
2.16347	556.96		2.16347	556.32		2.16347	556.12
2.16317	556.56		2.16317	556.36		2.16317	556.28
2.16286	556.72		2.16286	557.24		2.16286	556.96
2.16255	556.96		2.16255	556.36		2.16255	555.52
2.16225	556.08		2.16225	555.84		2.16225	557
2.16194	556.52		2.16194	556.48		2.16194	556.24
2.16164	556.4		2.16164	557.4		2.16164	555.92
2.16133	556.72		2.16133	556.56		2.16133	556.44
2.16103	557.36		2.16103	555.68		2.16103	555.84
2.16072	557.36		2.16072	556.8		2.16072	555.92
2.16041	557.84		2.16041	556.28		2.16041	556.32
2.16011	556.16		2.16011	556.16		2.16011	556.88
2.1598	557.08		2.1598	556.64		2.1598	556.64
2.1595	556.28		2.1595	556.32		2.1595	556.56
2.15919	557.44		2.15919	556.24		2.15919	556.6
2.15889	556.76		2.15889	556.8		2.15889	556.68
2.15858	556.24		2.15858	556.36		2.15858	556.44
2.15828	556.32		2.15828	556.76		2.15828	556.44
2.15797	557.12		2.15797	556.24		2.15797	556.36
2.15767	556.68		2.15767	556.4		2.15767	556.2
2.15737	556.8		2.15737	556.52		2.15737	556.68
2.15706	556.68		2.15706	556.6		2.15706	557.2
2.15676	556.48		2.15676	556.44		2.15676	556.48
2.15645	557.12		2.15645	556.96		2.15645	557
2.15615	556.16		2.15615	556.72		2.15615	556.88
2.15584	556.28		2.15584	556.2		2.15584	556.64
2.15554	556.92		2.15554	557.04		2.15554	557
2.15524	557.56		2.15524	556.68		2.15524	556.92
2.15493	556.8		2.15493	557.44		2.15493	556.24
2.15463	556.68		2.15463	556.24		2.15463	555.84
2.15432	557.12		2.15432	556.12		2.15432	556.64
2.15402	556.88		2.15402	556.4		2.15402	556.52
2.15372	556.56		2.15372	556.68		2.15372	556.24
2.15341	557.2		2.15341	556.64		2.15341	556.64
2.15311	556.4		2.15311	556.64		2.15311	555.72
2.15281	555.92		2.15281	556.2		2.15281	556.36
2.1525	556.6		2.1525	556.48		2.1525	555.76
2.1522	557.12		2.1522	556.84		2.1522	556.72
2.1519	557.28		2.1519	556.36		2.1519	555.6
2.1516	556.68		2.1516	556.36		2.1516	556.6
2.15129	556.72		2.15129	556.68		2.15129	556.12
2.15099	556.6		2.15099	556.24		2.15099	556.8
2.15069	556.92		2.15069	556.8		2.15069	556.4
2.15039	556.16		2.15039	557.04		2.15039	556.64
2.15008	555.52		2.15008	557.16		2.15008	556.6
2.14978	556.84		2.14978	556		2.14978	556.92
2.14948	556		2.14948	556.56		2.14948	556.76
2.14918	556.64		2.14918	556.04		2.14918	556.68
2.14887	556.32		2.14887	557.36		2.14887	556.48
2.14857	556.6		2.14857	556.6		2.14857	556.64
2.14827	556.44		2.14827	556.28		2.14827	556.6
2.14797	556.36		2.14797	557		2.14797	556.44
2.14767	556.32		2.14767	556.32		2.14767	556.12
2.14737	555.92		2.14737	557.6		2.14737	555.72
2.14706	556.8		2.14706	556.12		2.14706	556.64
2.14676	556.84		2.14676	556.12		2.14676	556.52
2.14646	556.44		2.14646	556.88		2.14646	555.52
2.14616	556.04		2.14616	556.44		2.14616	556.4
2.14586	556.52		2.14586	556.6		2.14586	557.16
2.14556	557.16		2.14556	556.68		2.14556	556.84
2.14526	556.68		2.14526	556.72		2.14526	556.56
2.14496	557.28		2.14496	556.52		2.14496	555.92
2.14466	555.32		2.14466	556.48		2.14466	556.72
2.14435	556.84		2.14435	556.72		2.14435	556.04
2.14405	556.72		2.14405	557		2.14405	556.68
2.14375	556.64		2.14375	555.76		2.14375	556.12
2.14345	556.64		2.14345	556.84		2.14345	555.64
2.14315	556.4		2.14315	556.72		2.14315	557.52
2.14285	556.28		2.14285	555.76		2.14285	556.76
2.14255	556.72		2.14255	556.68		2.14255	556.32
2.14225	556.64		2.14225	556.68		2.14225	557.12
2.14195	556.64		2.14195	557.12		2.14195	556.16
2.14165	556.6		2.14165	556.44		2.14165	556.04
2.14135	556.68		2.14135	556.68		2.14135	556.64
2.14105	555.72		2.14105	556.44		2.14105	556.84
2.14075	556.08		2.14075	556.16		2.14075	557.08
2.14045	556.48		2.14045	557.44		2.14045	556.84
2.14015	556.72		2.14015	556.2		2.14015	555.92
2.13985	557.08		2.13985	556.64		2.13985	556.72
2.13956	556.64		2.13956	556.72		2.13956	556.76
2.13926	556.68		2.13926	557.16		2.13926	555.68
2.13896	556.64		2.13896	556.16		2.13896	556.08
2.13866	556.96		2.13866	556.52		2.13866	556.16
2.13836	556.2		2.13836	556.48		2.13836	556.56
2.13806	556.6		2.13806	556.52		2.13806	556.2
2.13776	555.96		2.13776	556.6		2.13776	556.08
2.13746	556.96		2.13746	556.44		2.13746	556.4
2.13716	556.76		2.13716	556.2		2.13716	556.68
2.13687	556.36		2.13687	555.92		2.13687	556.88
2.13657	556.28		2.13657	555.8		2.13657	557
2.13627	556.28		2.13627	556.16		2.13627	557.04
2.13597	556.76		2.13597	556.72		2.13597	556.36
2.13567	556.96		2.13567	556.8		2.13567	556.4
2.13537	556.32		2.13537	556.24		2.13537	556.44
2.13508	555.64		2.13508	556.04		2.13508	556.84
2.13478	556.2		2.13478	556.24		2.13478	556.76
2.13448	556.64		2.13448	556.76		2.13448	556.4
2.13418	557.2		2.13418	556.44		2.13418	557
2.13389	555.92		2.13389	556		2.13389	556.2
2.13359	557.12		2.13359	556.68		2.13359	557.08
2.13329	556.68		2.13329	556.2		2.13329	556.8
2.13299	556.88		2.13299	555.88		2.13299	557.08
2.1327	556.6		2.1327	556.84		2.1327	556.6
2.1324	557.08		2.1324	556.16		2.1324	556.44
2.1321	556.4		2.1321	556.2		2.1321	556.2
2.1318	556.56		2.1318	556.8		2.1318	555.68
2.13151	556.24		2.13151	556.12		2.13151	557.04
2.13121	556.92		2.13121	556.6		2.13121	556.32
2.13091	556.6		2.13091	556.72		2.13091	556.76
2.13062	556.76		2.13062	557.2		2.13062	556.52
2.13032	557		2.13032	556.64		2.13032	556.24
2.13002	556.24		2.13002	556.64		2.13002	556.72
2.12973	556.84		2.12973	555.92		2.12973	556.24
2.12943	556.48		2.12943	556.64		2.12943	556.2
2.12913	556.52		2.12913	556.88		2.12913	556.64
2.12884	556.48		2.12884	556.6		2.12884	557.24
2.12854	556.04		2.12854	556.2		2.12854	556.56
2.12825	556.64		2.12825	556.64		2.12825	556.72
2.12795	556.92		2.12795	556.32		2.12795	556.56
2.12765	555.4		2.12765	556.08		2.12765	555.84
2.12736	556.52		2.12736	556.36		2.12736	557.16
2.12706	555.88		2.12706	556.2		2.12706	556.44
2.12677	556.2		2.12677	556.56		2.12677	555.88
2.12647	556.12		2.12647	556.24		2.12647	556.64
2.12618	556.28		2.12618	556.48		2.12618	556.52
2.12588	556.92		2.12588	556.64		2.12588	556.6
2.12559	557.28		2.12559	556.64		2.12559	556.2
2.12529	556.12		2.12529	555.64		2.12529	555.84
2.125	556.6		2.125	556.52		2.125	556.36
2.1247	556.64		2.1247	556.6		2.1247	556.84
2.12441	556.96		2.12441	556.36		2.12441	556.2
2.12411	556.52		2.12411	556.48		2.12411	556.16
2.12382	556.24		2.12382	556.08		2.12382	556.76
2.12352	556.12		2.12352	557		2.12352	556.04
2.12323	557.6		2.12323	556.16		2.12323	555.76
2.12293	557.08		2.12293	556.88		2.12293	556.76
2.12264	556.6		2.12264	556.04		2.12264	556
2.12234	556.24		2.12234	556.84		2.12234	557.56
2.12205	556.32		2.12205	556.32		2.12205	556.6
2.12176	556.52		2.12176	555.96		2.12176	556.08
2.12146	556.6		2.12146	556.64		2.12146	556.28
2.12117	557.2		2.12117	556.36		2.12117	556.36
2.12087	555.96		2.12087	555.56		2.12087	556.2
2.12058	556.52		2.12058	555.96		2.12058	557.2
2.12029	556.4		2.12029	556.56		2.12029	555.52
2.11999	556.2		2.11999	556.92		2.11999	556.76
2.1197	557.64		2.1197	556.16		2.1197	556.64
2.11941	556.52		2.11941	556.8		2.11941	556.52
2.11911	556.64		2.11911	556.48		2.11911	556.32
2.11882	555.88		2.11882	556.4		2.11882	556.56
2.11853	556.56		2.11853	556		2.11853	556.4
2.11823	555.96		2.11823	556.28		2.11823	555.92
2.11794	556.28		2.11794	557.12		2.11794	556.6
2.11765	556.48		2.11765	556.16		2.11765	556.04
2.11735	556		2.11735	556.68		2.11735	557.08
2.11706	556.96		2.11706	556.16		2.11706	556
2.11677	556.36		2.11677	556.52		2.11677	556.52
2.11648	556.8		2.11648	557		2.11648	555.88
2.11618	556.12		2.11618	556.36		2.11618	556
2.11589	556.44		2.11589	556.6		2.11589	556.68
2.1156	556.56		2.1156	556.28		2.1156	556.48
2.11531	557.44		2.11531	556.36		2.11531	556.84
2.11502	556.48		2.11502	555.8		2.11502	556.96
2.11472	556.44		2.11472	556.16		2.11472	556.4
2.11443	556.12		2.11443	556.52		2.11443	556.04
2.11414	556.4		2.11414	556.56		2.11414	556.96
2.11385	556.04		2.11385	556.4		2.11385	556.08
2.11356	556.44		2.11356	556.52		2.11356	556
2.11326	557.04		2.11326	556.2		2.11326	556.36
2.11297	556.64		2.11297	556.12		2.11297	556.56
2.11268	557.08		2.11268	556		2.11268	556.36
2.11239	556.32		2.11239	556.28		2.11239	556.8
2.1121	556.12		2.1121	556.4		2.1121	556.72
2.11181	555.96		2.11181	556.84		2.11181	556.64
2.11152	556.04		2.11152	556.24		2.11152	556.36
2.11122	556.6		2.11122	556.36		2.11122	556.96
2.11093	556.4		2.11093	556.52		2.11093	555.88
2.11064	556.64		2.11064	556.2		2.11064	557
2.11035	557.08		2.11035	557.04		2.11035	556.24
2.11006	556.4		2.11006	556.52		2.11006	556.08
2.10977	556.32		2.10977	556.24		2.10977	556.68
2.10948	556.36		2.10948	556.88		2.10948	556.12
2.10919	555.76		2.10919	556.48		2.10919	556.28
2.1089	556.28		2.1089	556.12		2.1089	556.32
2.10861	556.48		2.10861	556.08		2.10861	556.44
2.10832	556.72		2.10832	556.08		2.10832	556.88
2.10803	556.84		2.10803	556.52		2.10803	556.16
2.10774	556.56		2.10774	556.12		2.10774	556.16
2.10745	556.64		2.10745	556.48		2.10745	556.2
2.10716	556.16		2.10716	556.48		2.10716	557.08
2.10687	556.32		2.10687	556.48		2.10687	557.2
2.10658	556.4		2.10658	556.92		2.10658	557
2.10629	556.52		2.10629	556.32		2.10629	555.6
2.106	556.52		2.106	556.28		2.106	556.12
2.10571	556.16		2.10571	556.04		2.10571	556.4
2.10542	556.92		2.10542	556.52		2.10542	556.24
2.10513	556.8		2.10513	557.44		2.10513	556.44
2.10484	555.92		2.10484	556.24		2.10484	555.8
2.10455	555.56		2.10455	556.72		2.10455	556.52
2.10426	556.64		2.10426	556.8		2.10426	555.6
2.10398	556.36		2.10398	556.2		2.10398	556.04
2.10369	556.76		2.10369	556.52		2.10369	556.4
2.1034	556.16		2.1034	556.16		2.1034	556.44
2.10311	556.56		2.10311	556.12		2.10311	556.96
2.10282	556.08		2.10282	556.52		2.10282	556.28
2.10253	556.16		2.10253	556.44		2.10253	556.92
2.10224	556.04		2.10224	556.08		2.10224	556.32
2.10195	556.12		2.10195	556.96		2.10195	556.72
2.10167	556.24		2.10167	556.2		2.10167	556.28
2.10138	556.08		2.10138	555.84		2.10138	556.72
2.10109	555.76		2.10109	556.08		2.10109	555.6
2.1008	556.48		2.1008	556.12		2.1008	556.2
2.10051	556.28		2.10051	555.8		2.10051	556.6
2.10023	556.32		2.10023	556.48		2.10023	556.28
2.09994	556.32		2.09994	556.8		2.09994	555.96
2.09965	556.16		2.09965	555.68		2.09965	556.4
2.09936	556.28		2.09936	556.4		2.09936	556.44
2.09908	556.4		2.09908	556.6		2.09908	556.12
2.09879	556.16		2.09879	556.68		2.09879	556.08
2.0985	555.56		2.0985	556.44		2.0985	556.4
2.09821	556.28		2.09821	556.4		2.09821	556.48
2.09793	555.76		2.09793	556.04		2.09793	555.8
2.09764	556.24		2.09764	556.84		2.09764	556.12
2.09735	556		2.09735	555.96		2.09735	555.6
2.09706	556.16		2.09706	556.04		2.09706	556.72
2.09678	556.12		2.09678	556.56		2.09678	555.92
2.09649	556.32		2.09649	555.64		2.09649	557.24
2.0962	556.68		2.0962	557.32		2.0962	555.28
2.09592	556.32		2.09592	556.32		2.09592	556.04
2.09563	555.96		2.09563	555.48		2.09563	556.4
2.09534	555.48		2.09534	555.6		2.09534	556.36
2.09506	555.96		2.09506	556.76		2.09506	555.52
2.09477	555.64		2.09477	556.2		2.09477	557
2.09449	556.24		2.09449	555.84		2.09449	556.36
2.0942	556.68		2.0942	556.76		2.0942	556.48
2.09391	555.84		2.09391	557		2.09391	556.44
2.09363	556.4		2.09363	556.36		2.09363	555.92
2.09334	556.48		2.09334	556.36		2.09334	555.84
2.09305	556.76		2.09305	556.44		2.09305	556.16
2.09277	555.68		2.09277	557.04		2.09277	556.6
2.09248	556.44		2.09248	555.84		2.09248	556.8
2.0922	555.88		2.0922	556.68		2.0922	555.28
2.09191	556.36		2.09191	556.12		2.09191	556.2
2.09163	556.48		2.09163	556.4		2.09163	556.84
2.09134	556		2.09134	556.72		2.09134	555.76
2.09106	555.44		2.09106	556.12		2.09106	556.28
2.09077	556.6		2.09077	555.88		2.09077	555.84
2.09049	555.44		2.09049	556.36		2.09049	556.6
2.0902	555.92		2.0902	556.44		2.0902	555.88
2.08992	555.68		2.08992	555.84		2.08992	556.4
2.08963	556.48		2.08963	556.32		2.08963	556.04
2.08935	556.12		2.08935	556.56		2.08935	556.2
2.08906	555.68		2.08906	556.36		2.08906	555.56
2.08878	556.4		2.08878	555.56		2.08878	556.04
2.08849	555.72		2.08849	555.76		2.08849	555.84
2.08821	555.2		2.08821	555.72		2.08821	555.48
2.08792	555.84		2.08792	556.12		2.08792	556.04
2.08764	556.24		2.08764	555.44		2.08764	555.8
2.08735	556.16		2.08735	556.6		2.08735	556.28
2.08707	555.84		2.08707	555.96		2.08707	555.6
2.08679	555.84		2.08679	556.2		2.08679	556.48
2.0865	555.4		2.0865	556.28		2.0865	555.6
2.08622	556.04		2.08622	556.52		2.08622	555.88
2.08593	556.32		2.08593	556.04		2.08593	556.04
2.08565	556.76		2.08565	556.36		2.08565	556.32
2.08537	556.24		2.08537	556.12		2.08537	555.96
2.08508	556.64		2.08508	556.36		2.08508	556.08
2.0848	556.64		2.0848	555.8		2.0848	556.76
2.08452	556.52		2.08452	556.08		2.08452	556.2
2.08423	555.76		2.08423	555.72		2.08423	555.52
2.08395	556.04		2.08395	555.88		2.08395	556.2
2.08367	555.88		2.08367	555.92		2.08367	555.8
2.08338	555.04		2.08338	556		2.08338	555.36
2.0831	556.36		2.0831	556.16		2.0831	556.56
2.08282	555.88		2.08282	556.28		2.08282	556
2.08253	555.64		2.08253	556.56		2.08253	555.88
2.08225	556.2		2.08225	555.92		2.08225	555.4
2.08197	555.28		2.08197	555.8		2.08197	555.56
2.08169	556.72		2.08169	555.44		2.08169	556.28
2.0814	555.24		2.0814	556.44		2.0814	555.12
2.08112	555.76		2.08112	555.92		2.08112	556.24
2.08084	556.24		2.08084	555.64		2.08084	556.08
2.08056	555.84		2.08056	555.84		2.08056	556.48
2.08027	555.28		2.08027	556.2		2.08027	555.52
2.07999	555.92		2.07999	555.96		2.07999	555.92
2.07971	555.8		2.07971	556.48		2.07971	555.96
2.07943	555.72		2.07943	554.76		2.07943	555.68
2.07915	555.8		2.07915	556.24		2.07915	556.12
2.07886	556.2		2.07886	555.72		2.07886	556
2.07858	555.64		2.07858	555.92		2.07858	555.64
2.0783	556		2.0783	556.12		2.0783	555.6
2.07802	555.28		2.07802	555.88		2.07802	555.56
2.07774	555.56		2.07774	555.84		2.07774	555.48
2.07746	555.36		2.07746	556.32		2.07746	555.4
2.07718	555.76		2.07718	556.04		2.07718	555.48
2.07689	555.6		2.07689	556.04		2.07689	555.04
2.07661	555.68		2.07661	556		2.07661	555.32
2.07633	555.28		2.07633	555.68		2.07633	555.72
2.07605	555.72		2.07605	556.04		2.07605	555.96
2.07577	555.84		2.07577	556.08		2.07577	555.56
2.07549	555.52		2.07549	556.04		2.07549	555.76
2.07521	554.12		2.07521	555.56		2.07521	555.2
2.07493	555.48		2.07493	555.04		2.07493	554.84
2.07465	555.28		2.07465	554.68		2.07465	555.76
2.07437	555.52		2.07437	555.68		2.07437	555.16
2.07409	555.36		2.07409	555.84		2.07409	555
2.0738	555.4		2.0738	555.24		2.0738	555.44
2.07352	555		2.07352	556.08		2.07352	555.36
2.07324	555.04		2.07324	555.56		2.07324	555.24
2.07296	555.08		2.07296	555.24		2.07296	554.8
2.07268	555.2		2.07268	555.72		2.07268	555.6
2.0724	554.76		2.0724	555.24		2.0724	555.12
2.07212	554.88		2.07212	555.08		2.07212	555.68
2.07184	555.44		2.07184	555.44		2.07184	554.92
2.07156	555.12		2.07156	554.68		2.07156	555.12
2.07128	554.36		2.07128	555.2		2.07128	555.4
2.071	555.28		2.071	554.76		2.071	554.64
2.07073	554.4		2.07073	555.36		2.07073	554.48
2.07045	554.88		2.07045	555.2		2.07045	554.44
2.07017	554.44		2.07017	555.32		2.07017	553.92

## Sheet: 4a
Vgs	Ids
70	7.2918
69.44	7.163
68.88	6.9131
68.32	6.7713
67.76	6.4431
67.2	6.3411
66.64	6.0714
66.08	5.9397
65.52	5.7526
64.96	5.5963
64.4	5.3867
63.84	5.2263
63.28	5.0648
62.72	5.0072
62.16	4.7566
61.6	4.5576
61.04	4.4736
60.48	4.323
59.92	4.1946
59.36	4.0323
58.8	3.9729
58.24	3.7887
57.68	3.7041
57.12	3.6178
56.56	3.4382
56	3.3638
55.44	3.2149
54.88	3.0931
54.32	2.934
53.76	2.815
53.2	2.8324
52.64	2.6799
52.08	2.6264
51.52	2.4789
50.96	2.3942
50.4	2.2944
49.84	2.1876
49.28	2.0988
48.72	2.0666
48.16	1.957
47.6	1.8514
47.04	1.7783
46.48	1.7096
45.92	1.6669
45.36	1.5996
44.8	1.4973
44.24	1.4278
43.68	1.4038
43.12	1.3395
42.56	1.2797
42	1.2019
41.44	1.1593
40.88	1.0891
40.32	1.0413
39.76	1.0127
39.2	0.94942
38.64	0.90544
38.08	0.8688
37.52	0.7991
36.96	0.78294
36.4	0.77458
35.84	0.7013
35.28	0.67896
34.72	0.65024
34.16	0.59334
33.6	0.58138
33.04	0.53418
32.48	0.50288
31.92	0.49638
31.36	0.46686
30.8	0.42572
30.24	0.3959
29.68	0.3885
29.12	0.35742
28.56	0.32774
28	0.31242
27.44	0.29274
26.88	0.27066
26.32	0.24892
25.76	0.2326
25.2	0.22512
24.64	0.20348
24.08	0.18446
23.52	0.18102
22.96	0.16588
22.4	0.15144
21.84	0.14804
21.28	0.12978
20.72	0.12446
20.16	0.117
19.6	0.103
19.04	0.10192
18.48	0.08858
17.92	0.07816
17.36	0.07769
16.8	0.06942
16.24	0.06368
15.68	0.05737
15.12	0.05362
14.56	0.05063
14	0.047
13.44	0.04343
12.88	0.03727
12.32	0.03393
11.76	0.03035
11.2	0.02791
10.64	0.02496
10.08	0.02292
9.52	0.02073
8.96	0.0186
8.4	0.0169
7.84	0.01523
7.28	0.01327
6.72	0.01225
6.16	0.01065
5.6	0.00874
5.04	0.00828
4.48	0.00728
3.92	0.00619
3.36	0.00549
2.8	0.00476
2.24	0.00413
1.68	0.00347
1.12	0.00305
0.56	0.00264
0	0.00222
-0.56	0.00178
-1.12	0.00147
-1.68	0.00124
-2.24	0.0009942
-2.8	0.00081918
-3.36	0.0006238
-3.92	0.00047596
-4.48	0.00037069
-5.04	0.00028241
-5.6	0.00021614
-6.16	0.00015223
-6.72	0.00012115
-7.28	8.655e-05
-7.84	5.849e-05
-8.4	4.852e-05
-8.96	4.287e-05
-9.52	2.571e-05
-10.08	1.771e-05
-10.64	2.715e-05
-11.2	1.542e-05
-11.76	1.514e-05
-12.32	2.412e-05
-12.88	1.546e-05
-13.44	1.231e-05
-14	1.53e-05
-14.56	2.195e-05
-15.12	2.14e-05
-15.68	9.14e-06
-16.24	2.305e-05
-16.8	1.729e-05
-17.36	1.106e-05
-17.92	1.818e-05
-18.48	1.712e-05
-19.04	1.432e-05
-19.6	1.235e-05
-20.16	1.676e-05
-20.72	2.314e-05
-21.28	1.077e-05
-21.84	1.353e-05
-22.4	2.32e-05
-22.96	2.039e-05
-23.52	1.1e-05
-24.08	1.67e-05
-24.64	2.086e-05
-25.2	1.898e-05
-25.76	1.418e-05
-26.32	9.29e-06
-26.88	2.055e-05
-27.44	2.031e-05
-28	1.032e-05
-28.56	1.711e-05
-29.12	2.119e-05
-29.68	1.388e-05
-30.24	1.307e-05
-30.8	1.539e-05
-31.36	1.845e-05
-31.92	2.232e-05
-32.48	1.697e-05
-33.04	1.165e-05
-33.6	2.413e-05
-34.16	1.745e-05
-34.72	1.294e-05
-35.28	1.854e-05
-35.84	1.851e-05
-36.4	1.649e-05
-36.96	9.95e-06
-37.52	1.376e-05
-38.08	2.334e-05
-38.64	1.195e-05
-39.2	1.171e-05
-39.76	2.089e-05
-40.32	1.697e-05
-40.88	1.396e-05
-41.44	1.448e-05
-42	1.946e-05
-42.56	2.375e-05
-43.12	1.125e-05
-43.68	1.223e-05
-44.24	2.401e-05
-44.8	1.401e-05
-45.36	1.429e-05
-45.92	2.103e-05
-46.48	1.844e-05
-47.04	1.405e-05
-47.6	1.374e-05
-48.16	2.365e-05
-48.72	1.157e-05
-49.28	1.307e-05
-49.84	2.287e-05
-50.4	1.486e-05
-50.96	1.403e-05
-51.52	1.898e-05
-52.08	1.922e-05
-52.64	1.709e-05
-53.2	1.031e-05
-53.76	1.414e-05
-54.32	2.383e-05
-54.88	2.228e-05
-55.44	1.362e-05
-56	1.601e-05
-56.56	2.19e-05
-57.12	1.571e-05
-57.68	1.726e-05
-58.24	1.4e-05
-58.8	1.76e-05
-59.36	2.622e-05
-59.92	1.702e-05
-60.48	1.225e-05
-61.04	2.305e-05
-61.6	1.972e-05
-62.16	1.495e-05
-62.72	2.023e-05
-63.28	1.923e-05
-63.84	2.29e-05
-64.4	2.183e-05
-64.96	1.303e-05
-65.52	2.178e-05
-66.08	2.336e-05
-66.64	1.77e-05
-67.2	1.442e-05
-67.76	2.092e-05
-68.32	2.027e-05
-68.88	2.045e-05
-69.44	1.113e-05
-70	1.631e-05

## Sheet: 4b
Vgs	Ids
-30	9.43e-05
-29.85	3.45e-05
-29.7	3.3e-05
-29.55	1.57e-05
-29.4	2.02e-05
-29.25	2.36e-05
-29.1	1.73e-05
-28.95	9.41e-06
-28.8	2.21e-05
-28.65	2.98e-05
-28.5	2.13e-05
-28.35	2.16e-05
-28.2	1.63e-05
-28.05	2.55e-05
-27.9	3.31e-05
-27.75	4.04e-05
-27.6	3.65e-05
-27.45	3.95e-05
-27.3	4.49e-05
-27.15	5.36e-05
-27	5.77e-05
-26.85	5.97e-05
-26.7	6.17e-05
-26.55	6.1e-05
-26.4	8.18e-05
-26.25	9.15e-05
-26.1	0.0001
-25.95	0.000104
-25.8	0.000109
-25.65	0.000113
-25.5	0.000136
-25.35	0.000153
-25.2	0.000164
-25.05	0.00017
-24.9	0.000178
-24.75	0.000209
-24.6	0.00023
-24.45	0.000253
-24.3	0.00027
-24.15	0.000292
-24	0.000312
-23.85	0.000337
-23.7	0.000382
-23.55	0.000408
-23.4	0.000439
-23.25	0.000465
-23.1	0.000531
-22.95	0.000571
-22.8	0.000606
-22.65	0.000652
-22.5	0.000702
-22.35	0.00076
-22.2	0.000806
-22.05	0.000873
-21.9	0.000936
-21.75	0.000988
-21.6	0.00107
-21.45	0.00112
-21.3	0.00123
-21.15	0.00133
-21	0.00141
-20.85	0.00149
-20.7	0.00158
-20.55	0.00166
-20.4	0.00177
-20.25	0.00187
-20.1	0.00194
-19.95	0.00205
-19.8	0.00217
-19.65	0.00229
-19.5	0.00241
-19.35	0.00256
-19.2	0.00274
-19.05	0.00286
-18.9	0.00296
-18.75	0.00308
-18.6	0.00327
-18.45	0.00341
-18.3	0.00357
-18.15	0.00372
-18	0.00382
-17.85	0.00397
-17.7	0.00417
-17.55	0.00434
-17.4	0.0046
-17.25	0.00481
-17.1	0.00485
-16.95	0.00513
-16.8	0.00525
-16.65	0.00549
-16.5	0.00561
-16.35	0.00591
-16.2	0.0061
-16.05	0.00633
-15.9	0.00654
-15.75	0.00697
-15.6	0.00702
-15.45	0.00731
-15.3	0.0076
-15.15	0.00777
-15	0.00814
-14.85	0.00863
-14.7	0.00892
-14.55	0.00903
-14.4	0.00958
-14.25	0.0101
-14.1	0.0104
-13.95	0.0106
-13.8	0.011
-13.65	0.0111
-13.5	0.0123
-13.35	0.0122
-13.2	0.0127
-13.05	0.0131
-12.9	0.0137
-12.75	0.0145
-12.6	0.0148
-12.45	0.015
-12.3	0.0157
-12.15	0.0162
-12	0.0164
-11.85	0.0172
-11.7	0.0178
-11.55	0.0186
-11.4	0.0192
-11.25	0.0201
-11.1	0.0203
-10.95	0.0214
-10.8	0.0221
-10.65	0.0229
-10.5	0.0238
-10.35	0.0243
-10.2	0.0254
-10.05	0.0258
-9.9	0.0273
-9.75	0.0287
-9.6	0.0288
-9.45	0.0299
-9.3	0.0312
-9.15	0.0318
-9	0.0337
-8.85	0.0335
-8.7	0.0349
-8.55	0.0361
-8.4	0.0377
-8.25	0.0376
-8.1	0.0396
-7.95	0.0411
-7.8	0.0426
-7.65	0.0436
-7.5	0.0445
-7.35	0.0461
-7.2	0.047
-7.05	0.0479
-6.9	0.0498
-6.75	0.0514
-6.6	0.054
-6.45	0.0542
-6.3	0.0557
-6.15	0.0576
-6	0.0598
-5.85	0.0607
-5.7	0.0624
-5.55	0.0634
-5.4	0.0658
-5.25	0.0672
-5.1	0.0687
-4.95	0.0703
-4.8	0.0728
-4.65	0.0753
-4.5	0.0769
-4.35	0.0781
-4.2	0.0814
-4.05	0.0837
-3.9	0.0849
-3.75	0.0866
-3.6	0.0884
-3.45	0.0902
-3.3	0.0928
-3.15	0.0946
-3	0.0979
-2.85	0.0997
-2.7	0.102
-2.55	0.105
-2.4	0.107
-2.25	0.11
-2.1	0.111
-1.95	0.115
-1.8	0.117
-1.65	0.124
-1.5	0.126
-1.35	0.126
-1.2	0.13
-1.05	0.132
-0.9	0.134
-0.75	0.138
-0.6	0.143
-0.45	0.145
-0.3	0.146
-0.15	0.152
0	0.153
0.15	0.154
0.3	0.16
0.45	0.162
0.6	0.165
0.75	0.171
0.9	0.174
1.05	0.179
1.2	0.182
1.35	0.186
1.5	0.19
1.65	0.192
1.8	0.197
1.95	0.198
2.1	0.201
2.25	0.205
2.4	0.207
2.55	0.213
2.7	0.219
2.85	0.222
3	0.225
3.15	0.23
3.3	0.235
3.45	0.236
3.6	0.243
3.75	0.248
3.9	0.252
4.05	0.257
4.2	0.259
4.35	0.268
4.5	0.271
4.65	0.275
4.8	0.281
4.95	0.286
5.1	0.292
5.25	0.297
5.4	0.3
5.55	0.306
5.7	0.31
5.85	0.319
6	0.321
6.15	0.328
6.3	0.332
6.45	0.341
6.6	0.349
6.75	0.353
6.9	0.36
7.05	0.364
7.2	0.372
7.35	0.377
7.5	0.388
7.65	0.39
7.8	0.391
7.95	0.4
8.1	0.405
8.25	0.413
8.4	0.422
8.55	0.427
8.7	0.436
8.85	0.443
9	0.452
9.15	0.459
9.3	0.462
9.45	0.472
9.6	0.479
9.75	0.486
9.9	0.493
10.05	0.502
10.2	0.511
10.35	0.513
10.5	0.527
10.65	0.525
10.8	0.537
10.95	0.544
11.1	0.556
11.25	0.561
11.4	0.573
11.55	0.583
11.7	0.588
11.85	0.599
12	0.609
12.15	0.616
12.3	0.622
12.45	0.634
12.6	0.644
12.75	0.65
12.9	0.667
13.05	0.674
13.2	0.685
13.35	0.694
13.5	0.7
13.65	0.718
13.8	0.72
13.95	0.727
14.1	0.741
14.25	0.758
14.4	0.762
14.55	0.781
14.7	0.792
14.85	0.796
15	0.812
15.15	0.819
15.3	0.831
15.45	0.844
15.6	0.861
15.75	0.872
15.9	0.885
16.05	0.891
16.2	0.907
16.35	0.918
16.5	0.931
16.65	0.935
16.8	0.951
16.95	0.961
17.1	0.985
17.25	0.994
17.4	1.01
17.55	1.02
17.7	1.03
17.85	1.05
18	1.07
18.15	1.08
18.3	1.09
18.45	1.11
18.6	1.12
18.75	1.14
18.9	1.14
19.05	1.15
19.2	1.17
19.35	1.18
19.5	1.2
19.65	1.22
19.8	1.25
19.95	1.26
20.1	1.28
20.25	1.28
20.4	1.3
20.55	1.32
20.7	1.34
20.85	1.35
21	1.37
21.15	1.39
21.3	1.41
21.45	1.44
21.6	1.45
21.75	1.47
21.9	1.49
22.05	1.51
22.2	1.53
22.35	1.55
22.5	1.57
22.65	1.59
22.8	1.6
22.95	1.63
23.1	1.64
23.25	1.66
23.4	1.68
23.55	1.7
23.7	1.73
23.85	1.75
24	1.78
24.15	1.79
24.3	1.82
24.45	1.84
24.6	1.86
24.75	1.88
24.9	1.89
25.05	1.93
25.2	1.95
25.35	1.98
25.5	2.01
25.65	2.02
25.8	2.05
25.95	2.08
26.1	2.11
26.25	2.12
26.4	2.15
26.55	2.18
26.7	2.21
26.85	2.24
27	2.26
27.15	2.28
27.3	2.31
27.45	2.34
27.6	2.38
27.75	2.4
27.9	2.43
28.05	2.46
28.2	2.48
28.35	2.53
28.5	2.55
28.65	2.57
28.8	2.6
28.95	2.65
29.1	2.68
29.25	2.72
29.4	2.76
29.55	2.78
29.7	2.81
29.85	2.84
30	2.88
30.15	2.93
30.3	2.93
30.45	2.98
30.6	3.03
30.75	3.07
30.9	3.07
31.05	3.12
31.2	3.15
31.35	3.18
31.5	3.23
31.65	3.26
31.8	3.31
31.95	3.37
32.1	3.39
32.25	3.42
32.4	3.47
32.55	3.51
32.7	3.55
32.85	3.57
33	3.62
33.15	3.65
33.3	3.7
33.45	3.74
33.6	3.79
33.75	3.83
33.9	3.87
34.05	3.92
34.2	3.96
34.35	4.03
34.5	4.07
34.65	4.11
34.8	4.11
34.95	4.19
35.1	4.24
35.25	4.29
35.4	4.33
35.55	4.39
35.7	4.44
35.85	4.47
36	4.53
36.15	4.59
36.3	4.64
36.45	4.68
36.6	4.74
36.75	4.78
36.9	4.85
37.05	4.89
37.2	4.94
37.35	5
37.5	5.04
37.65	5.1
37.8	5.14
37.95	5.2
38.1	5.28
38.25	5.33
38.4	5.41
38.55	5.44
38.7	5.5
38.85	5.58
39	5.67
39.15	5.72
39.3	5.81
39.45	5.86
39.6	5.9
39.75	5.95
39.9	6.04
40.05	6.07
40.2	6.18
40.35	6.2
40.5	6.29
40.65	6.34
40.8	6.41
40.95	6.51
41.1	6.56
41.25	6.63
41.4	6.72
41.55	6.77
41.7	6.83
41.85	6.9
42	6.95
42.15	7.08
42.3	7.12
42.45	7.21
42.6	7.25
42.75	7.3
42.9	7.39
43.05	7.45
43.2	7.52
43.35	7.61
43.5	7.7
43.65	7.78
43.8	7.84
43.95	7.91
44.1	8.02
44.25	8.1
44.4	8.2
44.55	8.31
44.7	8.36
44.85	8.48
45	8.57
45.15	8.64
45.3	8.7
45.45	8.78
45.6	8.88
45.75	8.99
45.9	9.07
46.05	9.16
46.2	9.25
46.35	9.34
46.5	9.41
46.65	9.5
46.8	9.65
46.95	9.71
47.1	9.79
47.25	9.83
47.4	9.95
47.55	10.1
47.7	10.2
47.85	10.3
48	10.3
48.15	10.5
48.3	10.6
48.45	10.7
48.6	10.8
48.75	10.8
48.9	11
49.05	11.1
49.2	11.2
49.35	11.3
49.5	11.4
49.65	11.5
49.8	11.6
49.95	11.7
50.1	11.9
50.25	12
50.4	12.1
50.55	12.2
50.7	12.3
50.85	12.4
51	12.5
51.15	12.6
51.3	12.8
51.45	12.9
51.6	13
51.75	13.1
51.9	13.2
52.05	13.3
52.2	13.5
52.35	13.6
52.5	13.7
52.65	13.8
52.8	13.9
52.95	14.1
53.1	14.2
53.25	14.3
53.4	14.5
53.55	14.6
53.7	14.7
53.85	14.8
54	15
54.15	15.1
54.3	15.2
54.45	15.4
54.6	15.5
54.75	15.6
54.9	15.8
55.05	15.9
55.2	16
55.35	16.2
55.5	16.3
55.65	16.5
55.8	16.6
55.95	16.8
56.1	16.9
56.25	17.1
56.4	17.2
56.55	17.4
56.7	17.5
56.85	17.7
57	17.7
57.15	17.9
57.3	18
57.45	18.2
57.6	18.3
57.75	18.5
57.9	18.7
58.05	18.8
58.2	19
58.35	19.1
58.5	19.3
58.65	19.4
58.8	19.6
58.95	19.8
59.1	19.9
59.25	20.1
59.4	20.2
59.55	20.4
59.7	20.6
59.85	20.7
60	20.8

## Sheet: 4c
photon energy	σ+	σ-
2.10037	497	262
2.09944	460	304
2.0985	448	289
2.09757	611	307
2.09664	437	317
2.09571	569	263
2.09478	650	347
2.09385	656	392
2.09292	635	365
2.09199	718	372
2.09107	637	352
2.09014	779	442
2.08922	754	385
2.08829	803	384
2.08737	832	397
2.08645	860	490
2.08553	811	452
2.08461	881	461
2.08369	900	450
2.08277	973	483
2.08185	1001	558
2.08093	1094	563
2.08002	1107	531
2.0791	946	491
2.07819	1184	592
2.07727	1113	503
2.07636	1139	589
2.07545	1317	653
2.07454	1275	635
2.07363	1250	591
2.07272	1309	614
2.07181	1438	693
2.0709	1394	734
2.06999	1705	790
2.06908	1506	690
2.06818	1648	776
2.06728	1733	757
2.06637	1882	913
2.06547	1794	881
2.06456	1980	943
2.06366	2050	1026
2.06276	2140	1069
2.06186	2303	1194
2.06096	2494	1259
2.06006	2597	1205
2.05916	2876	1426
2.05827	2939	1548
2.05737	3099	1588
2.05648	3367	1836
2.05558	3752	1946
2.05469	4084	2168
2.0538	4353	2413
2.0529	4673	2661
2.05201	5149	2821
2.05112	5659	3296
2.05023	6181	3475
2.04934	6573	3845
2.04845	7177	4077
2.04757	7715	4564
2.04668	8553	4884
2.04579	9003	5400
2.04491	9481	5802
2.04402	10397	6306
2.04314	11211	6786
2.04225	11762	7041
2.04137	12561	7520
2.04049	13204	7954
2.03961	14004	8344
2.03873	14674	8766
2.03785	14997	9023
2.03697	15816	9443
2.03609	16289	9749
2.03522	16942	10015
2.03434	17254	10243
2.03347	17766	10668
2.03259	18012	10680
2.03172	18417	10674
2.03085	18887	10930
2.02997	18718	10963
2.0291	19402	11205
2.02823	19106	11233
2.02736	19451	11267
2.02649	19178	11231
2.02562	18864	11234
2.02475	19130	11417
2.02389	18958	11127
2.02302	18564	11080
2.02216	18630	11220
2.02129	18075	11067
2.02043	17745	11184
2.01956	17654	10483
2.0187	17446	10566
2.01784	16865	10171
2.01698	16261	10064
2.01612	15943	9745
2.01526	15245	9620
2.0144	14650	9170
2.01354	14187	8537
2.01268	13398	8020
2.01183	12873	7728
2.01097	12352	7272
2.01012	11698	6661
2.00926	10987	6374
2.00841	10412	5766
2.00755	9537	5468
2.0067	9143	5071
2.00585	8648	4743
2.005	8031	4442
2.00415	7687	4170
2.0033	7113	3853
2.00245	6526	3587
2.0016	6405	3527
2.00076	6053	3321
1.99991	5562	3207
1.99906	5306	2892
1.99822	4817	2831
1.99737	4583	2660
1.99653	4314	2566
1.99569	4025	2421
1.99485	3819	2252
1.99401	3426	2152
1.99317	3295	2082
1.99233	2956	1945
1.99148	2785	1818
1.99065	2477	1678
1.98981	2237	1488
1.98897	2086	1448
1.98814	1874	1283
1.9873	1768	1277
1.98647	1548	1040
1.98563	1467	1067
1.9848	1267	962
1.98397	1310	843
1.98313	1182	937
1.9823	1027	759
1.98147	1027	797
1.98064	1097	785
1.97981	1042	689
1.97898	941	637
1.97815	1018	716
1.97733	873	628
1.9765	878	602
1.97567	838	567
1.97485	865	539
1.97403	837	603
1.9732	790	599
1.97238	759	566
1.97156	780	533
1.97073	794	550
1.96991	694	595
1.96909	669	521
1.96827	699	564
1.96745	627	450
1.96664	740	519
1.96582	635	461
1.965	630	486
1.96419	632	466
1.96337	645	486
1.96256	598	436
1.96174	535	340
1.96093	602	502
1.96011	520	410
1.9593	579	408
1.95849	583	462
1.95768	519	425
1.95687	520	423
1.95606	522	455
1.95525	492	400
1.95445	500	341
1.95364	589	399
1.95283	450	374
1.95202	490	363
1.95122	481	403
1.95042	426	326
1.94961	473	417
1.94881	400	397
1.94801	408	312
1.9472	435	354
1.9464	486	388
1.9456	382	328
1.9448	459	340
1.944	406	327
1.94321	425	372
1.94241	418	228
1.94161	431	408
1.94081	345	309
1.94002	392	329
1.93922	389	306

## Sheet: 4d
photon energy	σ+	σ-
2.15094	2340	1951
2.14996	2242	2044
2.14898	2317	1914
2.148	2348	2074
2.14703	2363	2005
2.14605	2398	1945
2.14508	2422	2063
2.1441	2286	2139
2.14313	2379	2169
2.14216	2444	2078
2.14118	2474	2134
2.14021	2463	1979
2.13924	2370	2138
2.13827	2536	2138
2.1373	2452	2249
2.13634	2459	2112
2.13537	2541	2183
2.13441	2408	2107
2.13344	2469	2202
2.13247	2456	2282
2.13151	2567	2197
2.13055	2599	2304
2.12959	2629	2156
2.12863	2489	2039
2.12767	2552	2258
2.12671	2619	2239
2.12575	2622	2187
2.1248	2577	2299
2.12384	2628	2232
2.12288	2722	2161
2.12193	2678	2274
2.12098	2662	2250
2.12002	2714	2255
2.11907	2744	2276
2.11812	2807	2285
2.11717	2717	2277
2.11622	2711	2313
2.11528	2618	2293
2.11433	2704	2138
2.11338	2817	2410
2.11244	2629	2135
2.11149	2854	2181
2.11054	2957	2272
2.1096	2828	2340
2.10866	2855	2101
2.10772	2879	2253
2.10678	2859	2109
2.10584	3003	2221
2.1049	2951	2241
2.10396	2944	2216
2.10302	2972	2162
2.10209	2923	2236
2.10115	2939	2193
2.10022	2982	2149
2.09928	3052	2273
2.09835	3166	2186
2.09742	3051	2283
2.09649	3123	2131
2.09556	3080	2217
2.09463	3083	2235
2.0937	3193	2297
2.09277	3298	2365
2.09184	3250	2277
2.09092	3300	2374
2.08999	3305	2302
2.08906	3483	2366
2.08814	3397	2351
2.08722	3376	2373
2.0863	3567	2402
2.08538	3551	2495
2.08445	3632	2465
2.08354	3759	2344
2.08262	3620	2438
2.0817	3673	2355
2.08078	3751	2430
2.07986	3924	2497
2.07895	3722	2600
2.07803	3990	2410
2.07712	3974	2516
2.07621	3950	2537
2.07529	4283	2465
2.07438	4246	2622
2.07347	4159	2665
2.07256	4409	2632
2.07165	4302	2691
2.07075	4559	2651
2.06984	4653	2737
2.06893	4759	2699
2.06802	4616	2803
2.06712	4848	2704
2.06622	5061	2780
2.06531	4822	2747
2.06441	5068	2754
2.06351	5075	2931
2.0626	5190	2794
2.0617	5348	2742
2.0608	5479	2874
2.05991	5340	2810
2.05901	5420	2736
2.05811	5696	2864
2.05721	5861	2830
2.05632	5857	2812
2.05542	5817	2853
2.05453	6042	2882
2.05364	6035	2861
2.05275	6012	2958
2.05185	6033	2941
2.05096	6028	2828
2.05007	6332	2967
2.04918	5990	2944
2.04829	6114	2932
2.0474	6181	2978
2.04652	6000	2942
2.04563	6047	2932
2.04475	6079	2922
2.04386	5924	2900
2.04298	6152	2852
2.04209	6105	2892
2.04121	5928	2877
2.04033	5836	2848
2.03945	5846	2826
2.03857	5644	2896
2.03769	5664	2859
2.03681	5583	2792
2.03593	5466	2838
2.03506	5535	2787
2.03418	5462	2951
2.0333	5242	2660
2.03243	5188	2713
2.03156	5114	2814
2.03068	5009	2651
2.02981	4994	2700
2.02894	4807	2723
2.02807	4762	2718
2.0272	4553	2645
2.02633	4535	2605
2.02546	4425	2685
2.02459	4345	2747
2.02372	4346	2648
2.02286	4153	2660
2.02199	4036	2649
2.02113	4101	2642
2.02026	3918	2596
2.0194	4056	2624
2.01854	3881	2586
2.01767	3685	2586
2.01681	3711	2577
2.01595	3708	2605
2.01509	3468	2665
2.01424	3517	2466
2.01338	3490	2604
2.01252	3454	2567
2.01166	3345	2558
2.01081	3477	2591
2.00995	3162	2613
2.0091	3242	2597
2.00824	3270	2609
2.00739	3090	2432
2.00654	3027	2424
2.00568	3026	2518
2.00483	2993	2348
2.00399	2969	2451
2.00313	3040	2622
2.00229	2860	2510
2.00144	2886	2466
2.00059	2782	2467
1.99975	2907	2574
1.9989	2718	2430
1.99805	2742	2543
1.99721	2715	2565
1.99636	2684	2453
1.99552	2738	2438
1.99468	2592	2368
1.99384	2526	2386
1.993	2714	2485
1.99216	2550	2328
1.99132	2607	2433
1.99048	2538	2415
1.98964	2551	2397
1.9888	2635	2377
1.98797	2582	2339
1.98713	2539	2542
1.9863	2582	2296
1.98546	2537	2263
1.98463	2478	2431
1.9838	2610	2467
1.98296	2488	2440
1.98213	2473	2501
1.9813	2481	2320
1.98047	2497	2344
1.97964	2443	2419
1.97881	2491	2312
1.97798	2506	2436
1.97716	2526	2415
1.97633	2492	2315
1.9755	2481	2328
1.97468	2534	2527
1.97386	2519	2409
1.97303	2485	2429
1.97221	2480	2445
1.97139	2431	2358
1.97056	2489	2456
1.96974	2451	2481
1.96892	2503	2393
1.9681	2516	2435
1.96728	2501	2445
1.96647	2530	2570
1.96565	2545	2520
1.96483	2457	2564
1.96401	2602	2536
1.9632	2450	2472
1.96238	2544	2549
1.96157	2515	2477
1.96076	2605	2556
1.95994	2640	2558
1.95913	2528	2520
1.95832	2600	2587
1.95751	2540	2636
1.9567	2531	2636
1.95589	2571	2518
1.95508	2502	2704
1.95427	2525	2513
1.95346	2682	2593
1.95266	2654	2746
1.95185	2637	2656
1.95105	2630	2833
1.95024	2671	2755
1.94944	2708	2767
1.94863	2655	2758
1.94783	2677	2763
1.94703	2837	2726
1.94623	2695	2839
1.94543	2740	2811
1.94463	2724	2701
1.94383	2876	2799
1.94303	2716	2895
1.94223	2765	2797
1.94143	2784	3032
1.94064	2778	2910
1.93984	2812	2875

[truncated: 2 more sheets: 4e, 4f]
